# Supplementary material for: Natural Product Screening Reveals Naphthoquinone Complex I Bypass Factors
Source: PLoS One. 2016 Sep 13;11(9):e0162686. doi: 10.1371/journal.pone.0162686 (PMC5021346; doi:10.1371/journal.pone.0162686)
Supplement: S1 Table — For extracts that were retested, only the first trial is included. Please see S2 Table for full data for retested extracts. (XLSX) [file pone.0162686.s005.xlsx]

## Sheet: For paper
Date	96 well ID	Type	Replicate 1	Replicate 2	Average	Requested for followup	Received for followup	Internal ID	NPID	Family	Genus	Species	Reproduced?	Seahorse result	Active metabolite (HRLCMS confirmed)	Result of followup
2014-11-19	11100804_G05	Extract	10.9673	11.2388	11.1031	yes	yes	Extract 1	N133415	Passifloraceae	Paropsia	grandiflora	no	No effect	n/a	n/a
2014-11-19	11100206_C04	Extract	6.67617	8.89697	7.78657	yes	yes	Extract 2	N131485	Rubiaceae	Mussaenda	chevalieri aff.	yes	No effect	n/a	n/a
2014-11-25	11010341_D02	Extract	8.02817	5.30172	6.66494	yes	no	n/a	n/a	n/a	n/a	n/a	n/a	n/a	n/a	n/a
2014-11-19	11100102_E12	Extract	5.13343	5.80453	5.46898	yes	yes	Extract 3	N131117	?Not specified	?Not specified	?Not specified	no	No effect	n/a	n/a
2014-11-25	11010353_F10	Extract	7.71323	3.17139	5.44231	yes	no	n/a	n/a	n/a	n/a	n/a	n/a	n/a	n/a	n/a
2014-11-19	11100206_A09	Extract	4.24244	4.84344	4.54294	yes	yes	Extract 4	N131561	Rubiaceae	Prismatomeris	tetrandra	yes	No effect	n/a	n/a
2014-11-25	11010341_D12	Extract	2.62854	5.60721	4.11788	yes	no	n/a	n/a	n/a	n/a	n/a	n/a	n/a	n/a	n/a
2014-11-19	11100302_B02	Extract	3.44149	4.00373	3.72261	yes	yes	Extract 5	N131627	Rubiaceae	Mussaenda	sp.	yes	No effect	n/a	n/a
2014-11-19	11100102_C10	Extract	3.56411	3.77763	3.67087	yes	yes	Extract 6	N131081	?Not specified	?Not specified	?Not specified	no	No effect	n/a	n/a
2014-11-25	11010811_C12	Extract	3.31231	3.82367	3.56799	yes	yes	Extract 201	F227949	?Not specified	Streptomyces	aburaviensi	yes	No effect	n/a	n/a
2014-11-19	11100304_B06	Extract	3.72113	3.33072	3.52593	yes	yes	Extract 7	N131127	?Not specified	?Not specified	?Not specified	yes	No effect	n/a	n/a
2014-11-19	11100304_A06	Extract	3.77958	3.10195	3.44076	yes	yes	Extract 8	N131125	?Not specified	?Not specified	?Not specified	yes	No effect	n/a	n/a
2014-11-19	11100903_G05	Extract	3.04352	3.57856	3.31104	yes	yes	Extract 9	N133063	Icacinaceae	Rhaphiostylis	madagascariensis	yes	No effect	n/a	n/a
2014-11-19	11100302_C09	Extract	3.20663	3.40347	3.30505	yes	yes	Extract 10	N131741	Rubiaceae	Lasianthus	saprosmoides	yes	No effect	n/a	n/a
2014-12-02	11031241_E08	Extract	2.43114	3.99288	3.21201	yes	yes	Extract 101	C024661	Styelidae	Polycarpa	aurata	yes	Inc OCR	None identified	Not fractionated. Small effect which decays quickly after addition, possibly some form of toxicity. Observed at all doses at which has an effect.
2014-11-25	11010341_F06	Extract	3.07108	3.32279	3.19694	yes	no	n/a	n/a	n/a	n/a	n/a	n/a	n/a	n/a	n/a
2014-11-25	11010353_D12	Extract	4.37421	1.96318	3.16869	yes	no	n/a	n/a	n/a	n/a	n/a	n/a	n/a	n/a	n/a
2014-11-25	11010341_B06	Extract	3.00245	3.31266	3.15756	yes	no	n/a	n/a	n/a	n/a	n/a	n/a	n/a	n/a	n/a
2014-11-19	11100807_D07	Extract	3.14154	3.06423	3.10288	yes	yes	Extract 11	N133265	Flacourtiaceae	Casearia	tulasneana	no	No effect	n/a	n/a
2014-11-24	11020709_C02	Extract	3.25939	2.85956	3.05947	yes	yes	Extract 202	F232259	?Not specified	Actinomycete	?raw_material: 0G0S5768-C	yes	Inc OCR	None identified	Did not follow up.
2014-11-19	11100807_E04	Extract	2.85882	3.16738	3.0131	yes	yes	Extract 12	N133219	Icacinaceae	Rhaphiostylis	madagascariensis	yes	No effect	n/a	n/a
2014-11-19	11100302_E03	Extract	2.74221	3.18147	2.96184	yes	yes	Extract 13	N131649	Rubiaceae	Psychotria	sp.	yes	No effect	n/a	n/a
2014-11-19	11100302_D09	Extract	2.43588	3.45419	2.94503	yes	yes	Extract 102	N131743	Rubiaceae	Craterispermum	sp.	yes	No effect	n/a	n/a
2014-11-19	11100304_E10	Extract	2.76626	2.56837	2.66731	yes	yes	Extract 14	N131197	?Not specified	?Not specified	?Not specified	yes	No effect	n/a	n/a
2014-11-25	11010353_A10	Extract	3.18926	2.10168	2.64547	yes	no	n/a	n/a	n/a	n/a	n/a	n/a	n/a	n/a	n/a
2014-11-19	11100302_G09	Extract	2.41558	2.8478	2.63169	yes	yes	Extract 15	N131749	Rubiaceae	Paracephaelis	cinerea	yes	No effect	n/a	n/a
2014-11-18	11060641_C06	Extract	2.57562	2.66795	2.62179	yes	yes	Extract 16	N127361	Araceae	Dieffenbachia	longispatha	yes	No effect	n/a	n/a
2014-11-19	11090204_H04	Extract	2.56421	2.65145	2.60783	yes	yes	Extract 17	N129323	Orchidaceae	Platanthera	dilatata	yes	No effect	n/a	n/a
2014-11-19	11100205_H04	Extract	2.22834	2.87594	2.55214	yes	yes	Extract 18	N131319	Rubiaceae	Lasianthus	hirsutus	yes	No effect	n/a	n/a
2014-11-12	11010709_A06	Extract	2.6208	2.47499	2.5479	yes	yes	Extract 19	N104607	Rubiaceae	Randia	sp.	yes	No effect	n/a	n/a
2014-11-19	11100205_B07	Extract	2.71585	2.36601	2.54093	yes	yes	Extract 103	N131355	Rubiaceae	Ixora	laotica	yes	No effect	n/a	n/a
2014-11-19	11100304_B12	Extract	2.47391	2.60604	2.53998	yes	yes	Extract 20	N131223	Rubiaceae	Paracephaelis	cinerea	yes	No effect	n/a	n/a
2014-11-19	11100807_G07	Extract	2.35724	2.67762	2.51743	yes	yes	Extract 21	N133271	Melastomataceae	Memecylon	cotonifolioides	yes	No effect	n/a	n/a
2014-11-25	11010341_C12	Extract	1.84664	3.13168	2.48916	yes	no	n/a	n/a	n/a	n/a	n/a	n/a	n/a	n/a	n/a
2014-11-16	11040114_E12	Extract	2.99265	1.95469	2.47367	yes	yes	Extract 22	N118775	Zingiberaceae	Hedychium	flavescens	yes	No effect	n/a	n/a
2014-11-19	11100304_G08	Extract	2.54167	2.4025	2.47208	yes	yes	Extract 23	N131169	?Not specified	?Not specified	?Not specified	yes	No effect	n/a	n/a
2014-11-19	11100302_H02	Extract	2.64168	2.18841	2.41504	yes	yes	Extract 104	N131639	Rubiaceae	Lasianthus	cyanocarpus	no	n/a	n/a	n/a
2014-11-19	11100702_D10	Extract	2.32713	2.38457	2.35585	yes	yes	Extract 105	N132817	?Not specified	?Not specified	?Not specified	yes	No effect	n/a	n/a
2014-11-25	11010353_B05	Extract	2.624	2.05872	2.34136	yes	no	n/a	n/a	n/a	n/a	n/a	n/a	n/a	n/a	n/a
2014-11-13	11030106_D08	Extract	2.25608	2.39885	2.32747	yes	yes	Extract 24	N109105	Balsaminaceae	Impatiens	sp.	yes	No effect	n/a	n/a
2014-11-25	11010341_C06	Extract	2.30309	2.34725	2.32517	yes	no	n/a	n/a	n/a	n/a	n/a	n/a	n/a	n/a	n/a
2014-11-19	11100906_D04	Extract	2.33385	2.27362	2.30374	yes	yes	Extract 25	N133921	Sapotaceae	Mimusops	voalela	yes	No effect	n/a	n/a
2014-11-19	11100805_D04	Extract	1.99665	2.58052	2.28858	yes	yes	Extract 106	N133569	Euphorbiaceae	Phyllanthus	aff. fusco-luridus	yes	No effect	n/a	n/a
2014-11-19	11040209_B11	Extract	2.55097	1.95369	2.25233	yes	yes	Extract 107	N119403	Orchidaceae	Habenaria	saccata	yes	No effect	n/a	n/a
2014-11-19	11100206_G09	Extract	2.0816	2.40767	2.24464	yes	yes	Extract 108	N131573	Rubiaceae	Prismatomeris	tetrandra	yes	No effect	n/a	n/a
2014-11-12	11020715_H09	Extract	2.1078	2.38146	2.24463	yes	yes	Extract 26	N108045	Pyrolaceae	Chimaphila	umbelleta	yes	Inc OCR	Chimaphilin series	Fractionated.
2014-11-19	11100205_E11	Extract	2.01929	2.41661	2.21795	yes	yes	Extract 109	N131425	Rubiaceae	Urophyllum	longifolium aff.	yes	No effect	n/a	n/a
2014-11-25	11010353_E10	Extract	2.70883	1.72566	2.21725	yes	no	n/a	n/a	n/a	n/a	n/a	n/a	n/a	n/a	n/a
2014-11-19	11090204_E10	Extract	2.19932	2.19788	2.1986	yes	yes	Extract 110	N129413	Pyrolaceae	Pyrola	asarifolia	yes	Inc OCR	Chimaphilin	Fractionated.
2014-11-19	11100302_C12	Extract	2.30967	2.07275	2.19121	yes	yes	Extract 111	N131789	Rubiaceae	Craterispermum	sp.	no	n/a	n/a	n/a
2014-11-25	11010353_F07	Extract	2.26438	2.09835	2.18136	yes	no	n/a	n/a	n/a	n/a	n/a	n/a	n/a	n/a	n/a
2014-11-19	11040209_D06	Extract	2.13914	2.19305	2.1661	yes	yes	Extract 112	N119151	Pyrolaceae	Chimaphila	umbellatum	yes	Inc OCR	Chimaphilin	Not fractionated. Extract is from same organism as Extracts 26 and 33.
2014-11-12	11010812_F10	Extract	2.40636	1.8853	2.14583	yes	yes	Extract 27	N105209	Smilacaceae	Smilax	laurifolia	yes	No effect	n/a	n/a
2014-11-19	11090302_G05	Extract	2.1145	2.1765	2.1455	yes	yes	Extract 113	N130219	Arecaceae	Livistona	chinensis	yes	No effect	n/a	n/a
2014-11-13	11030106_D06	Extract	2.37762	1.9075	2.14256	yes	yes	Extract 28	N109073	Bignoniaceae	Spathodea	campanulata	yes	Inc OCR	None identified	Fractionated. Chemically simple extract fractions were still not inhibitor sensitive.
2014-12-02	11031105_C02	Extract	2.0355	2.24143	2.13846	yes	no	n/a	n/a	n/a	n/a	n/a	n/a	n/a	n/a	n/a
2014-11-12	11010702_E10	Extract	2.21668	2.04664	2.13166	yes	yes	Extract 29	N104491	Verbenaceae	Vitex	sp.	yes	No effect	n/a	n/a
2014-11-19	11100303_F10	Extract	2.132	2.12108	2.12654	yes	yes	Extract 114	N131903	Rubiaceae	Saldinia	axillaris	yes	No effect	n/a	n/a
2014-11-25	11010341_F02	Extract	2.11877	2.1021	2.11043	yes	no	n/a	n/a	n/a	n/a	n/a	n/a	n/a	n/a	n/a
2014-11-19	11100304_G10	Extract	1.9913	2.1183	2.0548	yes	yes	Extract 115	N131201	Euphorbiaceae	Anomostachys	lastellei	yes	No effect	n/a	n/a
2014-11-24	11020709_D02	Extract	2.2336	1.87297	2.05328	yes	yes	Extract 203	F232261	?Not specified	Actinomycete	?raw_material: 0G0S5768-C	yes	Inc OCR	None identified	Did not follow up.
2014-11-19	11100304_C07	Extract	2.25527	1.84819	2.05173	yes	yes	Extract 116	N131145	?Not specified	?Not specified	?Not specified	no	n/a	n/a	n/a
2014-11-13	11030125_D09	Extract	1.77243	2.32661	2.04952	yes	yes	Extract 30	N110745	Sterculiaceae	Byttneria	voulily	yes	No effect	n/a	n/a
2014-11-19	11100804_A10	Extract	2.13631	1.9513	2.04381	yes	yes	Extract 31	N133483	Bignoniaceae	Stereospermum	euphoroides cf.	yes	Inc OCR	Lapachone series	Fractionated.
2014-11-17	99060105_E11	Extract	2.11298	1.94845	2.03071	yes	no	n/a	n/a	n/a	n/a	n/a	n/a	n/a	n/a	n/a
2014-12-02	97030127_B06	Extract	2.03174	1.99108	2.01141	yes	yes	Extract 117	F216003	?Not specified	?Not specified	?Not specified	yes	No effect	n/a	n/a
2014-11-17	11040605_E11	Extract	1.86586	2.1102	1.98803	yes	yes	Extract 32	N120707	Zingiberaceae	Renealmia	sp.	no	No effect	n/a	n/a
2014-11-19	11100303_G11	Extract	1.97051	1.99184	1.98117	yes	yes	Extract 118	N131921	Thelypteridaceae	Cyclosorus	gongylodes	yes	No effect	n/a	n/a
2014-11-19	11100205_D08	Extract	2.06825	1.8851	1.97667	no	no	n/a	n/a	n/a	n/a	n/a	n/a	n/a	n/a	n/a
2014-11-12	11010806_G11	Extract	2.02399	1.91469	1.96934	yes	yes	Extract 33	N105051	Pyrolaceae	Chimaphila	umbellata	yes	Inc OCR	Chimaphilin series	Fractionated.
2014-11-25	11010341_G10	Extract	1.79958	2.11761	1.95859	no	no	n/a	n/a	n/a	n/a	n/a	n/a	n/a	n/a	n/a
2014-11-19	11090304_B03	Extract	1.77126	2.1448	1.95803	yes	yes	Extract 119	N130357	Rubiaceae	Palicourea	riparia	yes	No effect	n/a	n/a
2014-11-19	11090302_E07	Extract	1.98194	1.89554	1.93874	no	no	n/a	n/a	n/a	n/a	n/a	n/a	n/a	n/a	n/a
2014-11-25	11010341_D04	Extract	1.96843	1.90536	1.9369	no	no	n/a	n/a	n/a	n/a	n/a	n/a	n/a	n/a	n/a
2014-11-19	11090304_C10	Extract	1.90433	1.95725	1.93079	no	no	n/a	n/a	n/a	n/a	n/a	n/a	n/a	n/a	n/a
2014-11-19	11100807_D08	Extract	1.9808	1.88047	1.93064	no	no	n/a	n/a	n/a	n/a	n/a	n/a	n/a	n/a	n/a
2014-12-02	97030127_B09	Extract	1.764	2.03778	1.90089	yes	yes	Extract 204	F216145	?Not specified	Panellus	longinquus	yes	No effect	n/a	n/a
2014-11-19	11100302_A03	Extract	2.22634	1.56507	1.89571	yes	yes	Extract 34	N131641	Rubiaceae	Psychotria	sp.	no	No effect	n/a	n/a
2014-11-19	11090501_D04	Extract	1.92997	1.85418	1.89208	no	no	n/a	n/a	n/a	n/a	n/a	n/a	n/a	n/a	n/a
2014-11-13	11030304_F08	Extract	2.01393	1.76418	1.88905	yes	yes	Extract 35	N111261	Meliaceae	Turraea	?raw_material: Q66V5777-R	no	No effect	n/a	n/a
2014-11-12	11020715_B06	Extract	1.9196	1.84789	1.88375	yes	yes	Extract 36	N107985	Liliaceae	Maianthemum	dilatatum	yes	No effect	n/a	n/a
2014-11-19	11100304_C08	Extract	1.91406	1.82908	1.87157	no	no	n/a	n/a	n/a	n/a	n/a	n/a	n/a	n/a	n/a
2014-11-19	11100205_A02	Extract	1.8241	1.91668	1.87039	yes	yes	Extract 37	N131273	Rubiaceae	Rothmannia	vietnamensis	yes	No effect	n/a	n/a
2014-11-25	11010341_E07	Extract	1.78849	1.94126	1.86487	no	no	n/a	n/a	n/a	n/a	n/a	n/a	n/a	n/a	n/a
2014-11-19	11100304_D07	Extract	2.07725	1.65088	1.86407	no	no	n/a	n/a	n/a	n/a	n/a	n/a	n/a	n/a	n/a
2014-11-19	11100305_G05	Extract	1.94703	1.77664	1.86184	yes	yes	Extract 120	N132001	Rubiaceae	Ixora	littoralis	yes	No effect	n/a	n/a
2014-11-19	11100805_C03	Extract	1.94684	1.77239	1.85962	yes	yes	Extract 38	N133551	Erythroxylaceae	Erythroxylum	leandrianum	no	No effect	n/a	n/a
2014-11-13	11030706_A07	Extract	1.75337	1.95756	1.85546	yes	yes	Extract 39	N114049	Combretaceae	Terminalia	sulcata	yes	No effect	n/a	n/a
2014-11-19	11090302_D09	Extract	1.80534	1.89184	1.84859	no	no	n/a	n/a	n/a	n/a	n/a	n/a	n/a	n/a	n/a
2014-11-19	11090302_A10	Extract	1.92728	1.76413	1.84571	no	no	n/a	n/a	n/a	n/a	n/a	n/a	n/a	n/a	n/a
2014-11-12	11010325_C08	Extract	1.96802	1.72049	1.84426	yes	yes	Extract 40	N043779	Rubiaceae	Psychotria	pubescens	yes	No effect	n/a	n/a
2014-11-25	11010341_F07	Extract	1.76359	1.90401	1.8338	no	no	n/a	n/a	n/a	n/a	n/a	n/a	n/a	n/a	n/a
2014-11-25	11010216_F12	Extract	1.6214	2.02724	1.82432	no	no	n/a	n/a	n/a	n/a	n/a	n/a	n/a	n/a	n/a
2014-11-19	11100805_D03	Extract	1.68689	1.95554	1.82122	yes	yes	Extract 41	N133553	Euphorbiaceae	Drypetes	perrieri	no	n/a	n/a	n/a
2014-11-19	11100804_F11	Extract	1.74062	1.89131	1.81596	no	no	n/a	n/a	n/a	n/a	n/a	n/a	n/a	n/a	n/a
2014-11-19	11100206_E04	Extract	1.41755	2.1918	1.80467	yes	yes	Extract 121	N131489	Rubiaceae	Aidia	cambodiana cf.	yes	No effect	n/a	n/a
2014-11-25	11010341_H05	Extract	1.63384	1.97093	1.80238	no	no	n/a	n/a	n/a	n/a	n/a	n/a	n/a	n/a	n/a
2014-11-19	11100304_B11	Extract	1.92267	1.67593	1.7993	no	no	n/a	n/a	n/a	n/a	n/a	n/a	n/a	n/a	n/a
2014-12-03	11000206_C05	Extract	1.74367	1.85444	1.79905	yes	yes	Extract 205	F221759	Dematiaceae	Gliocladium	roseum	yes	Inc OCR	None identified	Did not follow up.
2014-11-19	11100701_E07	Extract	2.05088	1.53349	1.79219	no	no	n/a	n/a	n/a	n/a	n/a	n/a	n/a	n/a	n/a
2014-11-19	11100701_D04	Extract	1.91804	1.64974	1.78389	no	no	n/a	n/a	n/a	n/a	n/a	n/a	n/a	n/a	n/a
2014-11-12	11010608_B05	Extract	2.05339	1.50564	1.77951	yes	yes	Extract 42	N104229	Cupressaceae	Juniperus	horizontalis	no	n/a	n/a	n/a
2014-11-12	11020624_C07	Extract	1.77192	1.78382	1.77787	yes	yes	Extract 43	N107625	Gentianaceae	Prepusa	montana	yes	No effect	n/a	n/a
2014-11-19	11100807_A02	Extract	1.70667	1.83213	1.7694	yes	yes	Extract 44	N133179	Euphorbiaceae	Tannodia	cordifolia	yes	No effect	n/a	n/a
2014-11-25	11010353_C11	Extract	2.1828	1.34033	1.76156	no	no	n/a	n/a	n/a	n/a	n/a	n/a	n/a	n/a	n/a
2014-11-19	11100304_H08	Extract	1.82332	1.69777	1.76055	yes	yes	Extract 122	N131171	?Not specified	?Not specified	?Not specified	yes	No effect	n/a	n/a
2014-12-05	11011124_D12	Extract	1.74018	1.77811	1.75914	yes	no	n/a	n/a	n/a	n/a	n/a	n/a	n/a	n/a	n/a
2014-11-25	11010353_D08	Extract	2.05226	1.45975	1.756	no	no	n/a	n/a	n/a	n/a	n/a	n/a	n/a	n/a	n/a
2014-11-16	11040203_E06	Extract	1.74469	1.76194	1.75332	yes	yes	Extract 45	N119235	Myrtaceae	Pimenta	dioica	yes	No effect	n/a	n/a
2014-11-19	11040303_E06	Extract	1.82051	1.65744	1.73898	no	no	n/a	n/a	n/a	n/a	n/a	n/a	n/a	n/a	n/a
2014-11-17	11040906_D03	Extract	1.7558	1.71833	1.73706	yes	yes	Extract 46	N123355	Myrtaceae	Melaleuca	quinquinervia	yes	No effect	n/a	n/a
2014-11-12	11010608_F06	Extract	1.83196	1.63045	1.7312	yes	yes	Extract 47	N104253	Ranunculaceae	Thalictrum	dioicum	no	n/a	n/a	n/a
2014-11-12	11010912_E09	Extract	1.93662	1.52156	1.72909	yes	yes	Extract 48	N105367	Aquifoliaceae	Ilex	vomitoria	yes	No effect	n/a	n/a
2014-11-19	11100806_E10	Extract	1.78099	1.6726	1.7268	no	no	n/a	n/a	n/a	n/a	n/a	n/a	n/a	n/a	n/a
2014-11-17	11030814_E08	Extract	1.5727	1.85534	1.71402	yes	yes	Extract 49	N115583	Arecaceae	Mascarena	verschafeltii	yes	No effect	n/a	n/a
2014-11-12	11010812_B02	Extract	1.86632	1.55027	1.7083	yes	yes	Extract 50	N105073	Magnoliaceae	Magnolia	virginiana	yes	No effect	n/a	n/a
2014-11-19	11100102_B10	Extract	1.81876	1.5951	1.70693	no	no	n/a	n/a	n/a	n/a	n/a	n/a	This extract was previously tested by our lab and found to have no effect in seahorse
2014-11-19	11100206_D07	Extract	1.68816	1.72543	1.7068	no	no	n/a	n/a	n/a	n/a	n/a	n/a	n/a	n/a	n/a
2014-11-19	11100303_E09	Extract	1.75565	1.65618	1.70592	no	no	n/a	n/a	n/a	n/a	n/a	n/a	n/a	n/a	n/a
2014-11-16	99070101_D09	Extract	1.73033	1.66144	1.69589	yes	no	n/a	n/a	n/a	n/a	n/a	n/a	n/a	n/a	n/a
2014-11-19	11100102_C08	Extract	1.8803	1.51138	1.69584	yes	yes	Extract 51	N131049	?Not specified	?Not specified	?Not specified	no	n/a	n/a	n/a
2014-11-19	11100302_C10	Extract	1.62179	1.76987	1.69583	no	no	n/a	n/a	n/a	n/a	n/a	n/a	n/a	n/a	n/a
2014-11-19	11100806_H08	Extract	1.8506	1.53993	1.69527	no	no	n/a	n/a	n/a	n/a	n/a	n/a	n/a	n/a	n/a
2014-11-17	11031237_H11	Extract	1.60025	1.78815	1.6942	yes	yes	Extract 52	N117647	Ranunculaceae	Clematis	occidentalis	yes	No effect	n/a	n/a
2014-11-12	11010806_H02	Extract	1.67416	1.71166	1.69291	yes	yes	Extract 53	N104909	Rosaceae	Prunus	virginiana	yes	No effect	n/a	n/a
2014-11-19	11100906_C05	Extract	1.80789	1.57677	1.69233	yes	yes	Extract 123	N133935	Violaceae	Rinorea	arborea	yes	No effect	n/a	n/a
2014-12-02	97030127_H05	Extract	1.3426	2.03407	1.68834	yes	yes	Extract 124	F215975	?Not specified	?Not specified	?Not specified	yes	No effect	n/a	n/a
2014-11-25	11010341_G11	Extract	1.5398	1.83659	1.68819	no	no	n/a	n/a	n/a	n/a	n/a	n/a	n/a	n/a	n/a
2014-11-25	11010353_H11	Extract	1.73287	1.64262	1.68774	no	no	n/a	n/a	n/a	n/a	n/a	n/a	n/a	n/a	n/a
2014-11-19	11100302_G07	Extract	1.77121	1.59679	1.684	yes	yes	Extract 125	N131717	Rubiaceae	Saldinia	axillaris	yes	No effect	n/a	n/a
2014-11-19	11100305_A03	Extract	1.88528	1.48228	1.68378	yes	yes	Extract 126	N131957	Anisophylleaceae	Anisophyllea	fallax	no	n/a	n/a	n/a
2014-11-12	11010806_H09	Extract	1.62799	1.72965	1.67882	no	no	n/a	n/a	n/a	n/a	n/a	n/a	n/a	n/a	n/a
2014-11-25	11010353_A06	Extract	1.66731	1.69001	1.67866	no	no	n/a	n/a	n/a	n/a	n/a	n/a	n/a	n/a	n/a
2014-11-16	11040203_G03	Extract	1.58221	1.77195	1.67708	yes	yes	Extract 54	N119191	Pteridaceae	Marattia	fraxinea	yes	No effect	n/a	n/a
2014-11-18	11041212_H02	Extract	1.36352	1.98746	1.67549	yes	yes	Extract 55	N122745	Zingiberaceae	Costus	spicatus	yes	No effect	n/a	n/a
2014-11-13	11030706_D12	Extract	2.63254	0.712202	1.67237	yes	yes	Extract 56	N114311	Sapotaceae	Mimusops	membranacea aff.	no	n/a	n/a	n/a
2014-11-12	11020212_B05	Extract	1.55406	1.787	1.67053	no	no	n/a	n/a	n/a	n/a	n/a	n/a	n/a	n/a	n/a
2014-11-25	11010353_H08	Extract	1.77703	1.55993	1.66848	no	no	n/a	n/a	n/a	n/a	n/a	n/a	n/a	n/a	n/a
2014-11-19	11100205_H02	Extract	1.85586	1.47694	1.6664	yes	yes	Extract 127	N131287	Rubiaceae	Lasianthus	hirsutus	yes	No effect	n/a	n/a
2014-11-12	11010310_C09	Extract	1.78007	1.54911	1.66459	no	no	n/a	n/a	n/a	n/a	n/a	n/a	n/a	n/a	n/a
2014-11-19	11100906_B05	Extract	1.61065	1.71506	1.66286	no	no	n/a	n/a	n/a	n/a	n/a	n/a	n/a	n/a	n/a
2014-11-20	11060422_C03	Extract	1.50309	1.82118	1.66213	yes	yes	Extract 57	N126935	Annonaceae	Cleistopholis	patens	yes	No effect	n/a	n/a
2014-11-19	11100303_D05	Extract	1.8428	1.4738	1.6583	no	no	n/a	n/a	n/a	n/a	n/a	n/a	n/a	n/a	n/a
2014-11-12	11010801_H06	Extract	1.63509	1.66195	1.64852	no	no	n/a	n/a	n/a	n/a	n/a	n/a	n/a	n/a	n/a
2014-12-02	11010215_C03	Extract	1.60263	1.68154	1.64209	yes	yes	Extract 128	N103359	Onagraceae	Gaura	parviflora	yes	No effect	n/a	n/a
2014-11-13	11030110_C07	Extract	1.58182	1.70205	1.64194	yes	yes	Extract 58	N110183	Rubiaceae	Schismatoclada	cf. psychotrioides	no	n/a	n/a	n/a
2014-11-19	11090302_E04	Extract	1.53016	1.74429	1.63722	no	no	n/a	n/a	n/a	n/a	n/a	n/a	n/a	n/a	n/a
2014-12-03	11030704_E06	Extract	1.65491	1.61582	1.63536	yes	no	n/a	n/a	n/a	n/a	n/a	n/a	n/a	n/a	n/a
2014-11-19	11090304_B04	Extract	1.6452	1.62245	1.63382	no	no	n/a	n/a	n/a	n/a	n/a	n/a	n/a	n/a	n/a
2014-11-19	11100805_E10	Extract	1.54561	1.7143	1.62996	no	no	n/a	n/a	n/a	n/a	n/a	n/a	n/a	n/a	n/a
2014-11-17	11040906_H09	Extract	1.50393	1.7537	1.62882	yes	yes	Extract 59	N123635	Nephrolepidaceae	Nephrolepis	multiflora	no	No effect	n/a	n/a
2014-11-13	11030317_D10	Extract	1.61137	1.6449	1.62813	no	no	n/a	n/a	n/a	n/a	n/a	n/a	n/a	n/a	n/a
2014-12-02	11020201_B08	Extract	1.58356	1.66946	1.62651	yes	yes	Extract 129	N106403	Berberidaceae	Berberis	vulgare	yes	No effect	n/a	n/a
2014-11-13	11030501_B02	Extract	1.59409	1.65704	1.62557	no	no	n/a	n/a	n/a	n/a	n/a	n/a	n/a	n/a	n/a
2014-11-12	11020715_B11	Extract	1.63856	1.60832	1.62344	no	no	n/a	n/a	n/a	n/a	n/a	n/a	n/a	n/a	n/a
2014-12-02	99050117_C02	Extract	1.47555	1.76737	1.62146	yes	no	n/a	n/a	n/a	n/a	n/a	n/a	n/a	n/a	n/a
2014-11-19	11040209_E06	Extract	1.58024	1.66031	1.62028	yes	yes	Extract 130	N119153	Pyrolaceae	Pyrola	secunda	yes	Inc OCR	Chimaphilin	Fractionated.
2014-11-17	99070112_F05	Extract	1.65407	1.5843	1.61919	no	no	n/a	n/a	n/a	n/a	n/a	n/a	n/a	n/a	n/a
2014-11-13	11030106_H06	Extract	1.69396	1.54246	1.61821	no	no	n/a	n/a	n/a	n/a	n/a	n/a	n/a	n/a	n/a
2014-11-17	11040817_C06	Extract	1.4745	1.75888	1.61669	no	no	n/a	n/a	n/a	n/a	n/a	n/a	n/a	n/a	n/a
2014-11-12	11010608_D12	Extract	1.80115	1.4293	1.61523	no	no	n/a	n/a	n/a	n/a	n/a	n/a	n/a	n/a	n/a
2014-11-18	11050302_C05	Extract	1.63857	1.58875	1.61366	yes	yes	Extract 60	N125177	Theaceae	Camellia	salicifolia	no	No effect	n/a	n/a
2014-11-19	11090304_C07	Extract	1.70554	1.51961	1.61257	no	no	n/a	n/a	n/a	n/a	n/a	n/a	n/a	n/a	n/a
2014-11-12	11010608_G12	Extract	1.73888	1.46134	1.60011	no	no	n/a	n/a	n/a	n/a	n/a	n/a	n/a	n/a	n/a
2014-11-12	11020715_B02	Extract	1.74049	1.44523	1.59286	no	no	n/a	n/a	n/a	n/a	n/a	n/a	n/a	n/a	n/a
2014-11-19	11100205_D03	Extract	1.60404	1.57798	1.59101	no	no	n/a	n/a	n/a	n/a	n/a	n/a	n/a	n/a	n/a
2014-11-19	11040209_E05	Extract	1.44451	1.7352	1.58985	no	no	n/a	n/a	n/a	n/a	n/a	n/a	n/a	n/a	n/a
2014-11-20	11000202_D12	Extract	1.64716	1.52941	1.58828	yes	no	n/a	n/a	n/a	n/a	n/a	n/a	n/a	n/a	n/a
2014-11-13	11030125_F10	Extract	1.62828	1.53702	1.58265	no	no	n/a	n/a	n/a	n/a	n/a	n/a	n/a	n/a	n/a
2014-11-12	11020303_F05	Extract	1.59498	1.57002	1.5825	no	no	n/a	n/a	n/a	n/a	n/a	n/a	n/a	n/a	n/a
2014-11-12	11010702_D04	Extract	1.74463	1.41791	1.58127	no	no	n/a	n/a	n/a	n/a	n/a	n/a	n/a	n/a	n/a
2014-11-18	11040908_B09	Extract	1.81407	1.34389	1.57898	yes	yes	Extract 61	N123543	Asteraceae	Conyza	welwitchii	no	n/a	n/a	n/a
2014-11-19	11100806_E12	Extract	1.50106	1.655	1.57803	no	no	n/a	n/a	n/a	n/a	n/a	n/a	n/a	n/a	n/a
2014-11-25	11010353_E06	Extract	1.66232	1.48932	1.57582	no	no	n/a	n/a	n/a	n/a	n/a	n/a	n/a	n/a	n/a
2014-11-19	11100302_F02	Extract	1.57852	1.57183	1.57517	no	no	n/a	n/a	n/a	n/a	n/a	n/a	n/a	n/a	n/a
2014-11-19	11100206_E03	Extract	1.72636	1.422	1.57418	no	no	n/a	n/a	n/a	n/a	n/a	n/a	n/a	n/a	n/a
2014-11-11	11040910_D05	Extract	1.49456	1.64479	1.56968	yes	yes	Extract 62	C026193	Polyclinidae	Euherdmania	morgani	no	n/a	n/a	n/a
2014-12-04	97110139_G09	Extract	1.3249	1.81216	1.56853	yes	no	n/a	n/a	n/a	n/a	n/a	n/a	n/a	n/a	n/a
2014-11-17	11041009_D07	Extract	1.50393	1.62962	1.56678	no	no	n/a	n/a	n/a	n/a	n/a	n/a	n/a	n/a	n/a
2014-11-12	11010329_G05	Extract	1.50713	1.62633	1.56673	no	no	n/a	n/a	n/a	n/a	n/a	n/a	n/a	n/a	n/a
2014-11-13	11030106_A02	Extract	1.71638	1.41428	1.56533	no	no	n/a	n/a	n/a	n/a	n/a	n/a	n/a	n/a	n/a
2014-11-25	11010903_B11	Extract	1.50666	1.62367	1.56517	no	no	n/a	n/a	n/a	n/a	n/a	n/a	n/a	n/a	n/a
2014-11-19	11100702_H08	Extract	1.56253	1.56663	1.56458	no	no	n/a	n/a	n/a	n/a	n/a	n/a	n/a	n/a	n/a
2014-11-13	11030122_G09	Extract	1.65501	1.46605	1.56053	no	no	n/a	n/a	n/a	n/a	n/a	n/a	n/a	n/a	n/a
2014-11-13	11030309_B11	Extract	1.50486	1.61101	1.55794	no	no	n/a	n/a	n/a	n/a	n/a	n/a	n/a	n/a	n/a
2014-11-13	11030125_B09	Extract	1.52987	1.58309	1.55648	no	no	n/a	n/a	n/a	n/a	n/a	n/a	n/a	n/a	n/a
2014-11-17	11031237_C02	Extract	1.5249	1.58556	1.55523	no	no	n/a	n/a	n/a	n/a	n/a	n/a	n/a	n/a	n/a
2014-11-25	11010353_D06	Extract	1.66538	1.44255	1.55397	no	no	n/a	n/a	n/a	n/a	n/a	n/a	n/a	n/a	n/a
2014-11-25	11010353_C12	Extract	1.81704	1.28308	1.55006	no	no	n/a	n/a	n/a	n/a	n/a	n/a	n/a	n/a	n/a
2014-11-20	11090601_D05	Extract	1.54316	1.55496	1.54906	yes	yes	Extract 63	N129509	Solanaceae	Solanum	pseudocapsicum	no	n/a	n/a	n/a
2014-11-17	11040817_C08	Extract	1.47795	1.61989	1.54892	no	no	n/a	n/a	n/a	n/a	n/a	n/a	n/a	n/a	n/a
2014-11-25	11010353_H07	Extract	1.4855	1.6052	1.54535	no	no	n/a	n/a	n/a	n/a	n/a	n/a	n/a	n/a	n/a
2014-11-19	11090204_D07	Extract	1.73023	1.359	1.54462	no	no	n/a	n/a	n/a	n/a	n/a	n/a	n/a	n/a	n/a
2014-11-12	11020342_B06	Extract	1.68796	1.40046	1.54421	no	no	n/a	n/a	n/a	n/a	n/a	n/a	n/a	n/a	n/a
2014-11-12	11021106_A08	Extract	1.49412	1.59325	1.54368	no	no	n/a	n/a	n/a	n/a	n/a	n/a	n/a	n/a	n/a
2014-11-12	11010806_G09	Extract	1.55591	1.53077	1.54334	no	no	n/a	n/a	n/a	n/a	n/a	n/a	n/a	n/a	n/a
2014-11-16	96110122_F07	Extract	1.62983	1.45527	1.54255	yes	yes	Extract 64	N011197	Bignoniaceae	Neurotecoma	sp.	no	n/a	n/a	n/a
2014-11-19	11100304_D08	Extract	1.65707	1.42698	1.54202	no	no	n/a	n/a	n/a	n/a	n/a	n/a	n/a	n/a	n/a
2014-11-25	11010902_H11	Extract	1.47439	1.6033	1.53884	no	no	n/a	n/a	n/a	n/a	n/a	n/a	n/a	n/a	n/a
2014-11-12	11010806_G02	Extract	1.60122	1.47553	1.53838	no	no	n/a	n/a	n/a	n/a	n/a	n/a	n/a	n/a	n/a
2014-11-12	11010806_B02	Extract	1.4704	1.60591	1.53815	no	no	n/a	n/a	n/a	n/a	n/a	n/a	n/a	n/a	n/a
2014-11-11	11051203_F11	Extract	2.13188	0.941473	1.53667	yes	yes	Extract 65	J003925	Siphonocladaceae	Cladophoropsis	sp.	no	n/a	n/a	n/a
2014-11-13	11040206_E06	Extract	1.5879	1.48231	1.53511	no	no	n/a	n/a	n/a	n/a	n/a	n/a	n/a	n/a	n/a
2014-11-17	11031201_C06	Extract	1.44971	1.61281	1.53126	no	no	n/a	n/a	n/a	n/a	n/a	n/a	n/a	n/a	n/a
2014-11-19	11021015_C12	Extract	1.5142	1.54723	1.53072	no	no	n/a	n/a	n/a	n/a	n/a	n/a	n/a	n/a	n/a
2014-11-25	11010902_H08	Extract	1.52041	1.54025	1.53033	no	no	n/a	n/a	n/a	n/a	n/a	n/a	n/a	n/a	n/a
2014-11-18	11050502_C08	Extract	1.59618	1.46197	1.52907	yes	yes	Extract 66	N125903	Liliaceae	Veratrum	viride	no	n/a	n/a	n/a
2014-12-01	97010133_D03	Extract	1.39093	1.6583	1.52461	yes	yes	Extract 131	F215427	?Genus: Penicillium	Penicillium	?raw_material: 0G0S1604-A	no	n/a	n/a	n/a
2014-11-19	11090201_C04	Extract	1.51958	1.5277	1.52364	no	no	n/a	n/a	n/a	n/a	n/a	n/a	n/a	n/a	n/a
2014-11-18	11070202_B03	Extract	1.45318	1.59381	1.5235	yes	yes	Extract 67	N127685	Arecaceae	Phoenix	roebilinii	yes	No effect	n/a	n/a
2014-12-02	11010118_D03	Extract	1.2615	1.78418	1.52284	yes	yes	Extract 132	N103185	Amaryllidaceae	Agave	palmeri	yes	No effect	n/a	n/a
2014-11-13	97110135_D03	Extract	1.45733	1.57984	1.51858	no	no	n/a	n/a	n/a	n/a	n/a	n/a	n/a	n/a	n/a
2014-11-25	11010353_E03	Extract	1.45111	1.58587	1.51849	no	no	n/a	n/a	n/a	n/a	n/a	n/a	n/a	n/a	n/a
2014-11-19	11090501_C09	Extract	1.46565	1.57033	1.51799	no	no	n/a	n/a	n/a	n/a	n/a	n/a	n/a	n/a	n/a
2014-11-12	11010702_H06	Extract	1.43625	1.59457	1.51541	no	no	n/a	n/a	n/a	n/a	n/a	n/a	n/a	n/a	n/a
2014-11-12	11010325_F07	Extract	1.55055	1.47636	1.51345	no	no	n/a	n/a	n/a	n/a	n/a	n/a	n/a	n/a	n/a
2014-12-02	11010215_A12	Extract	2.13677	0.889148	1.51296	yes	yes	Extract 133	N103579	Cupressaceae	Juniperus	virginiana	no	n/a	n/a	n/a
2014-11-12	11020509_E06	Extract	1.52682	1.49675	1.51178	no	no	n/a	n/a	n/a	n/a	n/a	n/a	n/a	n/a	n/a
2014-11-19	11100906_H03	Extract	1.48346	1.5396	1.51153	no	no	n/a	n/a	n/a	n/a	n/a	n/a	n/a	n/a	n/a
2014-11-25	11010341_H03	Extract	1.47551	1.54563	1.51057	no	no	n/a	n/a	n/a	n/a	n/a	n/a	n/a	n/a	n/a
2014-11-19	11100302_G02	Extract	1.53415	1.4856	1.50988	no	no	n/a	n/a	n/a	n/a	n/a	n/a	n/a	n/a	n/a
2014-11-20	11020102_F05	Extract	1.57984	1.4321	1.50597	yes	yes	Extract 68	C020693	Latrunculiidae	Tsitsikamma	pedunculata	no	n/a	n/a	n/a
2014-11-20	11020814_F04	Extract	1.62452	1.37991	1.50222	yes	yes	Extract 69	C022119	Alectonidae	Neamphius	huxleyi	no	n/a	n/a	n/a
2014-11-17	11040712_C10	Extract	1.40483	1.59636	1.50059	no	no	n/a	n/a	n/a	n/a	n/a	n/a	n/a	n/a	n/a
2014-11-25	11010416_H06	Extract	1.53019	1.46999	1.50009	no	no	n/a	n/a	n/a	n/a	n/a	n/a	n/a	n/a	n/a
2014-11-13	11030309_E09	Extract	1.61581	1.378	1.4969	no	no	n/a	n/a	n/a	n/a	n/a	n/a	n/a	n/a	n/a
2014-11-19	11090304_B02	Extract	1.44765	1.53989	1.49377	no	no	n/a	n/a	n/a	n/a	n/a	n/a	n/a	n/a	n/a
2014-11-19	96110116_E08	Extract	1.55295	1.43103	1.49199	no	no	n/a	n/a	n/a	n/a	n/a	n/a	n/a	n/a	n/a
2014-11-12	11020502_D11	Extract	1.53552	1.44817	1.49184	no	no	n/a	n/a	n/a	n/a	n/a	n/a	n/a	n/a	n/a
2014-11-19	11100807_B04	Extract	1.38453	1.59764	1.49109	no	no	n/a	n/a	n/a	n/a	n/a	n/a	n/a	n/a	n/a
2014-11-19	11090501_H02	Extract	1.45722	1.5249	1.49106	no	no	n/a	n/a	n/a	n/a	n/a	n/a	n/a	n/a	n/a
2014-11-25	11010353_E09	Extract	1.59291	1.38737	1.49014	no	no	n/a	n/a	n/a	n/a	n/a	n/a	n/a	n/a	n/a
2014-11-19	11090302_C05	Extract	1.53661	1.43572	1.48617	no	no	n/a	n/a	n/a	n/a	n/a	n/a	n/a	n/a	n/a
2014-11-13	11030309_F11	Extract	1.52591	1.44454	1.48522	no	no	n/a	n/a	n/a	n/a	n/a	n/a	n/a	n/a	n/a
2014-11-25	11010353_F04	Extract	1.54018	1.42988	1.48503	no	no	n/a	n/a	n/a	n/a	n/a	n/a	n/a	n/a	n/a
2014-11-19	11100302_H02	Extract	1.51421	1.45052	1.48236	no	no	n/a	n/a	n/a	n/a	n/a	n/a	n/a	n/a	n/a
2014-11-12	11020212_F06	Extract	1.39695	1.56746	1.4822	no	no	n/a	n/a	n/a	n/a	n/a	n/a	n/a	n/a	n/a
2014-11-12	11010311_H05	Extract	1.50275	1.4611	1.48192	no	no	n/a	n/a	n/a	n/a	n/a	n/a	n/a	n/a	n/a
2014-11-19	11090302_A06	Extract	1.53082	1.42812	1.47947	no	no	n/a	n/a	n/a	n/a	n/a	n/a	n/a	n/a	n/a
2014-11-19	11100807_C12	Extract	1.49918	1.45858	1.47888	no	no	n/a	n/a	n/a	n/a	n/a	n/a	n/a	n/a	n/a
2014-11-12	11011023_F06	Extract	1.45085	1.50573	1.47829	no	no	n/a	n/a	n/a	n/a	n/a	n/a	n/a	n/a	n/a
2014-11-13	11030122_C06	Extract	1.4153	1.53993	1.47761	no	no	n/a	n/a	n/a	n/a	n/a	n/a	n/a	n/a	n/a
2014-11-25	11010353_A09	Extract	1.73424	1.21405	1.47415	no	no	n/a	n/a	n/a	n/a	n/a	n/a	n/a	n/a	n/a
2014-11-19	11040302_A03	Extract	1.50143	1.44285	1.47214	no	no	n/a	n/a	n/a	n/a	n/a	n/a	n/a	n/a	n/a
2014-11-12	11021206_A03	Extract	1.49412	1.44604	1.47008	no	no	n/a	n/a	n/a	n/a	n/a	n/a	n/a	n/a	n/a
2014-11-19	11100805_B12	Extract	1.34793	1.58967	1.4688	no	no	n/a	n/a	n/a	n/a	n/a	n/a	n/a	n/a	n/a
2014-11-19	11100205_E04	Extract	1.49468	1.43911	1.4669	no	no	n/a	n/a	n/a	n/a	n/a	n/a	n/a	n/a	n/a
2014-11-12	11010801_F04	Extract	1.35749	1.57421	1.46585	no	no	n/a	n/a	n/a	n/a	n/a	n/a	n/a	n/a	n/a
2014-12-02	11020201_A06	Extract	1.26731	1.66422	1.46576	yes	yes	Extract 134	N106369	Rosaceae	Malus	pumila	yes	No effect	n/a	n/a
2014-11-12	11010912_C04	Extract	1.55814	1.37118	1.46466	no	no	n/a	n/a	n/a	n/a	n/a	n/a	n/a	n/a	n/a
2014-11-17	11040406_C06	Extract	1.38692	1.53809	1.4625	no	no	n/a	n/a	n/a	n/a	n/a	n/a	n/a	n/a	n/a
2014-11-19	11100805_A06	Extract	1.41	1.51285	1.46143	no	no	n/a	n/a	n/a	n/a	n/a	n/a	n/a	n/a	n/a
2014-11-11	11040818_A02	Extract	1.3486	1.57358	1.46109	no	no	n/a	n/a	n/a	n/a	n/a	n/a	n/a	n/a	n/a
2014-11-13	11030122_G08	Extract	1.46789	1.45261	1.46025	no	no	n/a	n/a	n/a	n/a	n/a	n/a	n/a	n/a	n/a
2014-11-11	11040813_B02	Extract	1.35558	1.56346	1.45952	no	no	n/a	n/a	n/a	n/a	n/a	n/a	n/a	n/a	n/a
2014-11-19	11100205_A12	Extract	1.43327	1.48349	1.45838	no	no	n/a	n/a	n/a	n/a	n/a	n/a	n/a	n/a	n/a
2014-11-13	97120101_E03	Extract	1.70258	1.21375	1.45816	no	no	n/a	n/a	n/a	n/a	n/a	n/a	n/a	n/a	n/a
2014-11-19	11090501_C05	Extract	1.54016	1.37467	1.45742	no	no	n/a	n/a	n/a	n/a	n/a	n/a	n/a	n/a	n/a
2014-12-05	11011124_E12	Extract	1.65529	1.25787	1.45658	yes	yes	Extract 135	F229955	Moniliaceae	Aspergillus	?raw_material: Q68C9217-Z	no	n/a	n/a	n/a
2014-11-19	11100807_H08	Extract	1.28647	1.62589	1.45618	no	no	n/a	n/a	n/a	n/a	n/a	n/a	n/a	n/a	n/a
2014-12-03	97110124_D06	Extract	1.43949	1.46676	1.45312	yes	no	n/a	n/a	n/a	n/a	n/a	n/a	n/a	n/a	n/a
2014-11-12	11010801_B08	Extract	1.19021	1.71387	1.45204	no	no	n/a	n/a	n/a	n/a	n/a	n/a	n/a	n/a	n/a
2014-11-25	11010341_C09	Extract	1.42098	1.48049	1.45074	no	no	n/a	n/a	n/a	n/a	n/a	n/a	n/a	n/a	n/a
2014-11-18	11041212_F06	Extract	1.41719	1.47782	1.4475	no	no	n/a	n/a	n/a	n/a	n/a	n/a	n/a	n/a	n/a
2014-11-19	11100804_B05	Extract	1.4563	1.4385	1.4474	no	no	n/a	n/a	n/a	n/a	n/a	n/a	n/a	n/a	n/a
2014-11-11	11040813_B12	Extract	1.41823	1.47399	1.44611	no	no	n/a	n/a	n/a	n/a	n/a	n/a	n/a	n/a	n/a
2014-11-12	11010801_F03	Extract	1.36146	1.53004	1.44575	no	no	n/a	n/a	n/a	n/a	n/a	n/a	n/a	n/a	n/a
2014-11-12	11020624_D03	Extract	1.38523	1.50559	1.44541	no	no	n/a	n/a	n/a	n/a	n/a	n/a	n/a	n/a	n/a
2014-11-19	11090304_F06	Extract	1.39963	1.49033	1.44498	no	no	n/a	n/a	n/a	n/a	n/a	n/a	n/a	n/a	n/a
2014-11-19	11100702_B07	Extract	1.43961	1.44962	1.44461	yes	yes	Extract 70	N132765	?Not specified	?Not specified	?Not specified	no	n/a	n/a	n/a
2014-11-24	99120101_D08	Extract	1.45052	1.43781	1.44417	yes	yes	Extract 136	F221869	?Genus: Penicillium	Penicillium	sp	yes	No effect	n/a	n/a
2014-11-12	11020509_E03	Extract	1.27029	1.61798	1.44413	no	no	n/a	n/a	n/a	n/a	n/a	n/a	n/a	n/a	n/a
2014-11-18	11070206_D05	Extract	1.56418	1.32216	1.44317	no	no	n/a	n/a	n/a	n/a	n/a	n/a	n/a	n/a	n/a
2014-11-11	11040812_C12	Extract	1.3772	1.50824	1.44272	no	no	n/a	n/a	n/a	n/a	n/a	n/a	n/a	n/a	n/a
2014-11-18	11050302_D05	Extract	1.39569	1.48974	1.44271	no	no	n/a	n/a	n/a	n/a	n/a	n/a	n/a	n/a	n/a
2014-12-02	97060110_B05	Extract	1.46218	1.4229	1.44254	no	no	n/a	n/a	n/a	n/a	n/a	n/a	n/a	n/a	n/a
2014-11-19	11100102_B07	Extract	1.64553	1.23898	1.44225	no	no	n/a	n/a	n/a	n/a	n/a	n/a	n/a	n/a	n/a
2014-11-12	11030105_D11	Extract	1.38212	1.50192	1.44202	no	no	n/a	n/a	n/a	n/a	n/a	n/a	n/a	n/a	n/a
2014-11-25	11010353_G06	Extract	1.43115	1.4498	1.44048	no	no	n/a	n/a	n/a	n/a	n/a	n/a	n/a	n/a	n/a
2014-11-12	11010709_G02	Extract	1.52284	1.35647	1.43965	no	no	n/a	n/a	n/a	n/a	n/a	n/a	n/a	n/a	n/a
2014-11-18	11070206_E05	Extract	1.51775	1.35739	1.43757	no	no	n/a	n/a	n/a	n/a	n/a	n/a	n/a	n/a	n/a
2014-11-19	11040302_D02	Extract	1.5095	1.36438	1.43694	no	no	n/a	n/a	n/a	n/a	n/a	n/a	n/a	n/a	n/a
2014-11-18	97919114_D06	Extract	1.36406	1.50702	1.43554	no	no	n/a	n/a	n/a	n/a	n/a	n/a	n/a	n/a	n/a
2014-11-19	11090302_G08	Extract	1.55596	1.31411	1.43503	no	no	n/a	n/a	n/a	n/a	n/a	n/a	n/a	n/a	n/a
2014-12-02	11011012_E04	Extract	1.36053	1.50543	1.43298	no	no	n/a	n/a	n/a	n/a	n/a	n/a	n/a	n/a	n/a
2014-11-19	11100205_C09	Extract	1.504	1.36117	1.43258	no	no	n/a	n/a	n/a	n/a	n/a	n/a	n/a	n/a	n/a
2014-11-18	11041211_E11	Extract	1.26449	1.5977	1.43109	no	no	n/a	n/a	n/a	n/a	n/a	n/a	n/a	n/a	n/a
2014-12-02	98020103_C12	Extract	1.56514	1.29366	1.4294	no	no	n/a	n/a	n/a	n/a	n/a	n/a	n/a	n/a	n/a
2014-12-02	11010215_B02	Extract	1.44845	1.40371	1.42608	no	no	n/a	n/a	n/a	n/a	n/a	n/a	n/a	n/a	n/a
2014-11-17	11041106_C08	Extract	1.42921	1.42133	1.42527	no	no	n/a	n/a	n/a	n/a	n/a	n/a	n/a	n/a	n/a
2014-11-25	11010353_F03	Extract	1.34629	1.50289	1.42459	no	no	n/a	n/a	n/a	n/a	n/a	n/a	n/a	n/a	n/a
2014-11-12	11010329_D08	Extract	1.39269	1.45604	1.42437	no	no	n/a	n/a	n/a	n/a	n/a	n/a	n/a	n/a	n/a
2014-11-19	11040302_G05	Extract	1.45889	1.38868	1.42379	no	no	n/a	n/a	n/a	n/a	n/a	n/a	n/a	n/a	n/a
2014-11-12	11010801_G06	Extract	1.50114	1.34515	1.42314	no	no	n/a	n/a	n/a	n/a	n/a	n/a	n/a	n/a	n/a
2014-12-01	11040806_G05	Extract	1.41978	1.42264	1.42121	yes	yes	Extract 206	F238555	?Not specified	?Not specified	?Not specified	yes	No effect	n/a	n/a
2014-11-18	11041215_E11	Extract	1.47353	1.36834	1.42093	no	no	n/a	n/a	n/a	n/a	n/a	n/a	n/a	n/a	n/a
2014-12-02	11011101_E06	Extract	1.60524	1.2362	1.42072	no	no	n/a	n/a	n/a	n/a	n/a	n/a	n/a	n/a	n/a
2014-11-19	11100807_E10	Extract	1.45613	1.38496	1.42055	no	no	n/a	n/a	n/a	n/a	n/a	n/a	n/a	n/a	n/a
2014-11-19	11100903_C05	Extract	1.44511	1.3954	1.42025	no	no	n/a	n/a	n/a	n/a	n/a	n/a	n/a	n/a	n/a
2014-11-19	11090205_D12	Extract	1.62197	1.21822	1.4201	no	no	n/a	n/a	n/a	n/a	n/a	n/a	n/a	n/a	n/a
2014-12-01	97010124_E12	Extract	1.79566	1.04212	1.41889	yes	yes	Extract 137	N058253	Euphorbiaceae	Sebastiania	brasiliensis	no	n/a	n/a	n/a
2014-11-20	11020713_E12	Extract	1.49612	1.33942	1.41777	no	no	n/a	n/a	n/a	n/a	n/a	n/a	n/a	n/a	n/a
2014-11-12	11020502_A06	Extract	1.50321	1.32782	1.41551	no	no	n/a	n/a	n/a	n/a	n/a	n/a	n/a	n/a	n/a
2014-11-13	97110133_G03	Extract	1.33631	1.49125	1.41378	yes	yes	Extract 71	C005637	Latrunculiidae	Latrunculia	apicalis	no	n/a	n/a	n/a
2014-12-01	97010123_D12	Extract	1.30596	1.51858	1.41227	yes	yes	Extract 138	N092465	Fabaceae	Caesalpinia	digyna	yes	No effect	n/a	n/a
2014-12-02	11020201_E07	Extract	1.37433	1.45004	1.41218	no	no	n/a	n/a	n/a	n/a	n/a	n/a	n/a	n/a	n/a
2014-11-25	11010353_C08	Extract	1.59346	1.22972	1.41159	no	no	n/a	n/a	n/a	n/a	n/a	n/a	n/a	n/a	n/a
2014-12-03	11031004_G08	Extract	1.31389	1.50739	1.41064	no	no	n/a	n/a	n/a	n/a	n/a	n/a	n/a	n/a	n/a
2014-11-24	99110102_H07	Extract	1.41367	1.40683	1.41025	yes	no	n/a	n/a	n/a	n/a	n/a	n/a	n/a	n/a	n/a
2014-11-13	11030317_C10	Extract	1.39166	1.4258	1.40873	no	no	n/a	n/a	n/a	n/a	n/a	n/a	n/a	n/a	n/a
2014-11-13	11030317_D03	Extract	1.27395	1.54194	1.40794	no	no	n/a	n/a	n/a	n/a	n/a	n/a	n/a	n/a	n/a
2014-11-19	11100205_F12	Extract	1.40579	1.40997	1.40788	no	no	n/a	n/a	n/a	n/a	n/a	n/a	n/a	n/a	n/a
2014-11-16	98030107_A04	Extract	1.59933	1.21639	1.40786	yes	no	n/a	n/a	n/a	n/a	n/a	n/a	n/a	n/a	n/a
2014-11-17	11040309_D05	Extract	1.31038	1.50381	1.40709	no	no	n/a	n/a	n/a	n/a	n/a	n/a	n/a	n/a	n/a
2014-11-12	11010812_E08	Extract	1.44409	1.36995	1.40702	no	no	n/a	n/a	n/a	n/a	n/a	n/a	n/a	n/a	n/a
2014-11-13	11030608_D10	Extract	1.35043	1.46275	1.40659	no	no	n/a	n/a	n/a	n/a	n/a	n/a	n/a	n/a	n/a
2014-11-25	11010353_C09	Extract	1.60401	1.20321	1.40361	no	no	n/a	n/a	n/a	n/a	n/a	n/a	n/a	n/a	n/a
2014-11-13	11030111_A09	Extract	1.50709	1.29935	1.40322	no	no	n/a	n/a	n/a	n/a	n/a	n/a	n/a	n/a	n/a
2014-11-24	11030526_E04	Extract	1.46976	1.33595	1.40285	yes	yes	Extract 207	F233451	?Genus: Penicillium	Penicillium	?raw_material: 0G0S1510-Y	yes	No effect	n/a	n/a
2014-11-19	96110116_H03	Extract	1.40614	1.39619	1.40117	no	no	n/a	n/a	n/a	n/a	n/a	n/a	n/a	n/a	n/a
2014-11-18	11050301_F06	Extract	1.43147	1.37033	1.4009	no	no	n/a	n/a	n/a	n/a	n/a	n/a	n/a	n/a	n/a
2014-11-19	11090201_D07	Extract	1.41364	1.38745	1.40054	no	no	n/a	n/a	n/a	n/a	n/a	n/a	n/a	n/a	n/a
2014-11-19	11090501_F12	Extract	1.45186	1.34773	1.39979	no	no	n/a	n/a	n/a	n/a	n/a	n/a	n/a	n/a	n/a
2014-11-25	11010341_C03	Extract	1.49685	1.30231	1.39958	no	no	n/a	n/a	n/a	n/a	n/a	n/a	n/a	n/a	n/a
2014-11-19	11090302_E12	Extract	1.3303	1.46614	1.39822	no	no	n/a	n/a	n/a	n/a	n/a	n/a	n/a	n/a	n/a
2014-11-19	11040303_F10	Extract	1.34629	1.44984	1.39806	no	no	n/a	n/a	n/a	n/a	n/a	n/a	n/a	n/a	n/a
2014-12-02	11030107_E11	Extract	1.3674	1.42746	1.39743	no	no	n/a	n/a	n/a	n/a	n/a	n/a	n/a	n/a	n/a
2014-11-18	11070202_C07	Extract	1.3083	1.48183	1.39507	no	no	n/a	n/a	n/a	n/a	n/a	n/a	n/a	n/a	n/a
2014-11-13	11030125_F06	Extract	1.40729	1.38163	1.39446	no	no	n/a	n/a	n/a	n/a	n/a	n/a	n/a	n/a	n/a
2014-11-17	11040605_B09	Extract	1.34259	1.44589	1.39424	no	no	n/a	n/a	n/a	n/a	n/a	n/a	n/a	n/a	n/a
2014-11-19	11100905_H06	Extract	1.20436	1.58351	1.39394	no	no	n/a	n/a	n/a	n/a	n/a	n/a	n/a	n/a	n/a
2014-11-13	11030122_F06	Extract	1.43988	1.34745	1.39366	no	no	n/a	n/a	n/a	n/a	n/a	n/a	n/a	n/a	n/a
2014-11-12	11010325_H05	Extract	1.41512	1.3712	1.39316	no	no	n/a	n/a	n/a	n/a	n/a	n/a	n/a	n/a	n/a
2014-11-25	11010353_B08	Extract	1.48024	1.30597	1.39311	no	no	n/a	n/a	n/a	n/a	n/a	n/a	n/a	n/a	n/a
2014-11-20	11020226_E12	Extract	1.44621	1.339	1.3926	no	no	n/a	n/a	n/a	n/a	n/a	n/a	n/a	n/a	n/a
2014-11-16	11040114_E02	Extract	1.38115	1.40283	1.39199	no	no	n/a	n/a	n/a	n/a	n/a	n/a	n/a	n/a	n/a
2014-11-12	11010801_E05	Extract	1.39901	1.38267	1.39084	no	no	n/a	n/a	n/a	n/a	n/a	n/a	n/a	n/a	n/a
2014-11-24	99120101_G06	Extract	1.37573	1.40497	1.39035	yes	yes	Extract 139	F221787	?Not specified	?Not specified	?raw_material: 0G0S3773-K	no	n/a	n/a	n/a
2014-12-02	97050161_G06	Extract	1.27164	1.50779	1.38971	no	no	n/a	n/a	n/a	n/a	n/a	n/a	n/a	n/a	n/a
2014-11-20	11060422_B04	Extract	1.3737	1.39887	1.38629	no	no	n/a	n/a	n/a	n/a	n/a	n/a	n/a	n/a	n/a
2014-12-02	97060111_B10	Extract	1.30427	1.46757	1.38592	no	no	n/a	n/a	n/a	n/a	n/a	n/a	n/a	n/a	n/a
2014-11-13	11030407_A02	Extract	1.4916	1.27759	1.38459	no	no	n/a	n/a	n/a	n/a	n/a	n/a	n/a	n/a	n/a
2014-11-19	11090301_H12	Extract	1.44342	1.32285	1.38314	no	no	n/a	n/a	n/a	n/a	n/a	n/a	n/a	n/a	n/a
2014-11-24	99120101_E05	Extract	1.47499	1.28788	1.38143	yes	yes	Extract 140	F221739	?Not specified	?Not specified	?raw_material: 0G0S3498-L	no	n/a	n/a	n/a
2014-11-12	11020624_G07	Extract	1.26389	1.49876	1.38133	no	no	n/a	n/a	n/a	n/a	n/a	n/a	n/a	n/a	n/a
2014-11-19	11090206_H04	Extract	1.23677	1.52549	1.38113	no	no	n/a	n/a	n/a	n/a	n/a	n/a	n/a	n/a	n/a
2014-11-18	11041010_F08	Extract	1.27504	1.48629	1.38066	no	no	n/a	n/a	n/a	n/a	n/a	n/a	n/a	n/a	n/a
2014-11-19	11040208_E07	Extract	1.27644	1.48203	1.37924	no	no	n/a	n/a	n/a	n/a	n/a	n/a	n/a	n/a	n/a
2014-11-19	11090302_H06	Extract	1.40496	1.35234	1.37865	no	no	n/a	n/a	n/a	n/a	n/a	n/a	n/a	n/a	n/a
2014-11-19	11090206_G10	Extract	1.54579	1.20986	1.37782	no	no	n/a	n/a	n/a	n/a	n/a	n/a	n/a	n/a	n/a
2014-11-17	11040406_F05	Extract	1.37588	1.37532	1.3756	no	no	n/a	n/a	n/a	n/a	n/a	n/a	n/a	n/a	n/a
2014-11-20	11060422_F03	Extract	1.35853	1.38957	1.37405	no	no	n/a	n/a	n/a	n/a	n/a	n/a	n/a	n/a	n/a
2014-11-12	11030105_A09	Extract	1.42148	1.32576	1.37362	no	no	n/a	n/a	n/a	n/a	n/a	n/a	n/a	n/a	n/a
2014-11-19	11100806_E04	Extract	1.34081	1.40496	1.37288	no	no	n/a	n/a	n/a	n/a	n/a	n/a	n/a	n/a	n/a
2014-11-17	11031240_C02	Extract	1.41455	1.33101	1.37278	no	no	n/a	n/a	n/a	n/a	n/a	n/a	n/a	n/a	n/a
2014-11-16	11040114_A12	Extract	1.32696	1.41748	1.37222	no	no	n/a	n/a	n/a	n/a	n/a	n/a	n/a	n/a	n/a
2014-11-11	11040818_B02	Extract	1.34158	1.39888	1.37023	no	no	n/a	n/a	n/a	n/a	n/a	n/a	n/a	n/a	n/a
2014-11-16	11030916_E07	Extract	1.2657	1.47369	1.3697	no	no	n/a	n/a	n/a	n/a	n/a	n/a	n/a	n/a	n/a
2014-11-17	11030817_G05	Extract	1.3053	1.43307	1.36918	no	no	n/a	n/a	n/a	n/a	n/a	n/a	n/a	n/a	n/a
2014-11-19	11090304_H05	Extract	1.35563	1.37952	1.36757	no	no	n/a	n/a	n/a	n/a	n/a	n/a	n/a	n/a	n/a
2014-11-20	11020102_A04	Extract	1.40762	1.32456	1.36609	no	no	n/a	n/a	n/a	n/a	n/a	n/a	n/a	n/a	n/a
2014-11-12	11010329_F05	Extract	1.30779	1.42406	1.36592	no	no	n/a	n/a	n/a	n/a	n/a	n/a	n/a	n/a	n/a
2014-12-02	98020103_D03	Extract	1.28835	1.44344	1.36589	no	no	n/a	n/a	n/a	n/a	n/a	n/a	n/a	n/a	n/a
2014-11-18	11041212_C05	Extract	1.21831	1.51042	1.36436	no	no	n/a	n/a	n/a	n/a	n/a	n/a	n/a	n/a	n/a
2014-12-04	97060143_H08	Extract	1.33883	1.38799	1.36341	yes	yes	Extract 141	F210437	?Not specified	Cora Pavonia	associated	yes	Inc OCR	None identified	Fractionated. Small effect which was spread evenly between many fractions. Decided not to pursue further.
2014-11-13	11030122_E06	Extract	1.52079	1.206	1.36339	no	no	n/a	n/a	n/a	n/a	n/a	n/a	n/a	n/a	n/a
2014-11-19	11100804_B09	Extract	1.42492	1.29999	1.36245	no	no	n/a	n/a	n/a	n/a	n/a	n/a	n/a	n/a	n/a
2014-11-17	11041009_F10	Extract	1.35	1.37444	1.36222	no	no	n/a	n/a	n/a	n/a	n/a	n/a	n/a	n/a	n/a
2014-11-19	11090304_C02	Extract	1.3434	1.37906	1.36123	no	no	n/a	n/a	n/a	n/a	n/a	n/a	n/a	n/a	n/a
2014-12-03	11030704_A02	Extract	1.01389	1.70771	1.3608	yes	yes	Extract 142	C023519	Iotrochotidae	Iotrochota	baculifera	yes	No effect	n/a	n/a
2014-11-17	11030536_C09	Extract	1.37149	1.34981	1.36065	no	no	n/a	n/a	n/a	n/a	n/a	n/a	n/a	n/a	n/a
2014-11-25	11010353_C06	Extract	1.48718	1.23395	1.36056	no	no	n/a	n/a	n/a	n/a	n/a	n/a	n/a	n/a	n/a
2014-11-13	98070114_D10	Extract	1.34926	1.37082	1.36004	no	no	n/a	n/a	n/a	n/a	n/a	n/a	n/a	n/a	n/a
2014-11-17	11031237_E06	Extract	1.31669	1.40325	1.35997	no	no	n/a	n/a	n/a	n/a	n/a	n/a	n/a	n/a	n/a
2014-11-12	11030105_D07	Extract	1.41875	1.30084	1.35979	no	no	n/a	n/a	n/a	n/a	n/a	n/a	n/a	n/a	n/a
2014-11-19	11040208_B05	Extract	1.35632	1.35902	1.35767	no	no	n/a	n/a	n/a	n/a	n/a	n/a	n/a	n/a	n/a
2014-11-19	11100701_C08	Extract	1.52719	1.1873	1.35725	no	no	n/a	n/a	n/a	n/a	n/a	n/a	n/a	n/a	n/a
2014-11-19	11090302_C03	Extract	1.36096	1.35165	1.35631	no	no	n/a	n/a	n/a	n/a	n/a	n/a	n/a	n/a	n/a
2014-11-17	99040102_D12	Extract	1.38992	1.31953	1.35473	no	no	n/a	n/a	n/a	n/a	n/a	n/a	n/a	n/a	n/a
2014-11-24	11030526_A05	Extract	1.31562	1.39137	1.3535	yes	yes	Extract 208	F233645	Mucoraceae	Rhizopus	orysae	yes	No effect	n/a	n/a
2014-11-13	11030122_G05	Extract	1.39477	1.31193	1.35335	no	no	n/a	n/a	n/a	n/a	n/a	n/a	n/a	n/a	n/a
2014-11-17	11041106_F09	Extract	1.38697	1.31708	1.35202	no	no	n/a	n/a	n/a	n/a	n/a	n/a	n/a	n/a	n/a
2014-11-19	11090501_G07	Extract	1.3774	1.32655	1.35198	no	no	n/a	n/a	n/a	n/a	n/a	n/a	n/a	n/a	n/a
2014-11-17	11040406_D06	Extract	1.36089	1.34235	1.35162	no	no	n/a	n/a	n/a	n/a	n/a	n/a	n/a	n/a	n/a
2014-11-19	11040208_G04	Extract	1.28531	1.41782	1.35156	no	no	n/a	n/a	n/a	n/a	n/a	n/a	n/a	n/a	n/a
2014-11-12	11020715_B10	Extract	1.48923	1.21283	1.35103	no	no	n/a	n/a	n/a	n/a	n/a	n/a	n/a	n/a	n/a
2014-11-19	11100906_B03	Extract	1.24145	1.45901	1.35023	no	no	n/a	n/a	n/a	n/a	n/a	n/a	n/a	n/a	n/a
2014-11-25	11010811_E12	Extract	1.23838	1.46197	1.35018	no	no	n/a	n/a	n/a	n/a	n/a	n/a	n/a	n/a	n/a
2014-12-03	11031004_E11	Extract	1.32612	1.37404	1.35008	no	no	n/a	n/a	n/a	n/a	n/a	n/a	n/a	n/a	n/a
2014-11-12	11010218_E05	Extract	1.41718	1.2825	1.34984	no	no	n/a	n/a	n/a	n/a	n/a	n/a	n/a	n/a	n/a
2014-11-17	11041105_B09	Extract	1.36636	1.33036	1.34836	no	no	n/a	n/a	n/a	n/a	n/a	n/a	n/a	n/a	n/a
2014-12-01	97010128_E04	Extract	1.23579	1.46028	1.34804	no	no	n/a	n/a	n/a	n/a	n/a	n/a	n/a	n/a	n/a
2014-12-04	97110137_B12	Extract	1.25974	1.43623	1.34798	yes	yes	Extract 143	C004813	Aplousobranchia	Didemnidae	Lissoclinum	yes	Inc OCR	None identified	Not fractionated. Crude extract contains primarily one compound (ascididemin) but is not inhibitor sensitive.
2014-11-19	11040209_G06	Extract	1.33625	1.35867	1.34746	no	no	n/a	n/a	n/a	n/a	n/a	n/a	n/a	n/a	n/a
2014-11-16	11040104_B08	Extract	1.28588	1.4072	1.34654	no	no	n/a	n/a	n/a	n/a	n/a	n/a	n/a	n/a	n/a
2014-11-12	11010702_A04	Extract	1.39567	1.29721	1.34644	no	no	n/a	n/a	n/a	n/a	n/a	n/a	n/a	n/a	n/a
2014-12-01	11040531_D09	Extract	1.01224	1.68056	1.3464	yes	yes	Extract 209	F238127	?Not specified	?Not specified	?Not specified	yes	No effect	n/a	n/a
2014-11-19	11040303_E02	Extract	1.27841	1.41192	1.34516	no	no	n/a	n/a	n/a	n/a	n/a	n/a	n/a	n/a	n/a
2014-11-17	11040823_E11	Extract	1.33297	1.35732	1.34514	no	no	n/a	n/a	n/a	n/a	n/a	n/a	n/a	n/a	n/a
2014-11-16	11041007_G08	Extract	1.33186	1.35817	1.34501	no	no	n/a	n/a	n/a	n/a	n/a	n/a	n/a	n/a	n/a
2014-11-17	11040308_E03	Extract	1.12506	1.56428	1.34467	no	no	n/a	n/a	n/a	n/a	n/a	n/a	n/a	n/a	n/a
2014-11-11	11040812_D12	Extract	1.48217	1.20705	1.34461	yes	no	n/a	n/a	n/a	n/a	n/a	n/a	n/a	n/a	n/a
2014-11-12	11020342_H05	Extract	1.00402	1.68504	1.34453	no	no	n/a	n/a	n/a	n/a	n/a	n/a	n/a	n/a	n/a
2014-11-11	11040813_D12	Extract	1.25099	1.43775	1.34437	no	no	n/a	n/a	n/a	n/a	n/a	n/a	n/a	n/a	n/a
2014-11-18	11041211_C05	Extract	1.28582	1.40119	1.3435	no	no	n/a	n/a	n/a	n/a	n/a	n/a	n/a	n/a	n/a
2014-12-02	97060111_B02	Extract	1.40696	1.27992	1.34344	no	no	n/a	n/a	n/a	n/a	n/a	n/a	n/a	n/a	n/a
2014-11-12	11001054_B04	Extract	1.24797	1.43713	1.34255	no	no	n/a	n/a	n/a	n/a	n/a	n/a	n/a	n/a	n/a
2014-11-13	11030106_E11	Extract	1.47287	1.21213	1.3425	no	no	n/a	n/a	n/a	n/a	n/a	n/a	n/a	n/a	n/a
2014-11-20	11060422_D10	Extract	1.42347	1.25975	1.34161	no	no	n/a	n/a	n/a	n/a	n/a	n/a	n/a	n/a	n/a
2014-11-18	11041212_H06	Extract	1.2094	1.47379	1.3416	no	no	n/a	n/a	n/a	n/a	n/a	n/a	n/a	n/a	n/a
2014-11-25	11010353_G08	Extract	1.38206	1.29935	1.3407	no	no	n/a	n/a	n/a	n/a	n/a	n/a	n/a	n/a	n/a
2014-11-13	11030122_H07	Extract	1.14597	1.5346	1.34028	no	no	n/a	n/a	n/a	n/a	n/a	n/a	n/a	n/a	n/a
2014-11-11	11040910_E12	Extract	1.36576	1.31437	1.34006	no	no	n/a	n/a	n/a	n/a	n/a	n/a	n/a	n/a	n/a
2014-11-17	11040604_B05	Extract	1.42138	1.2585	1.33994	no	no	n/a	n/a	n/a	n/a	n/a	n/a	n/a	n/a	n/a
2014-11-13	11030602_H05	Extract	1.3898	1.28974	1.33977	no	no	n/a	n/a	n/a	n/a	n/a	n/a	n/a	n/a	n/a
2014-11-19	11040303_B06	Extract	1.31265	1.36671	1.33968	no	no	n/a	n/a	n/a	n/a	n/a	n/a	n/a	n/a	n/a
2014-11-17	11040906_A05	Extract	1.369	1.30914	1.33907	no	no	n/a	n/a	n/a	n/a	n/a	n/a	n/a	n/a	n/a
2014-11-17	11031237_B07	Extract	1.34127	1.33384	1.33755	no	no	n/a	n/a	n/a	n/a	n/a	n/a	n/a	n/a	n/a
2014-11-25	11010353_H09	Extract	1.38845	1.28368	1.33606	no	no	n/a	n/a	n/a	n/a	n/a	n/a	n/a	n/a	n/a
2014-11-17	11040306_D11	Extract	1.28671	1.38512	1.33592	no	no	n/a	n/a	n/a	n/a	n/a	n/a	n/a	n/a	n/a
2014-11-13	11030111_D10	Extract	1.3509	1.32004	1.33547	no	no	n/a	n/a	n/a	n/a	n/a	n/a	n/a	n/a	n/a
2014-11-12	11010608_E04	Extract	1.48445	1.18556	1.335	no	no	n/a	n/a	n/a	n/a	n/a	n/a	n/a	n/a	n/a
2014-12-02	99080111_D05	Extract	1.26961	1.39809	1.33385	no	no	n/a	n/a	n/a	n/a	n/a	n/a	n/a	n/a	n/a
2014-11-20	11021001_F05	Extract	1.37717	1.29019	1.33368	no	no	n/a	n/a	n/a	n/a	n/a	n/a	n/a	n/a	n/a
2014-12-02	98010105_C05	Extract	1.35861	1.30827	1.33344	no	no	n/a	n/a	n/a	n/a	n/a	n/a	n/a	n/a	n/a
2014-12-02	97060111_C02	Extract	1.36986	1.29663	1.33324	no	no	n/a	n/a	n/a	n/a	n/a	n/a	n/a	n/a	n/a
2014-11-19	11090302_D08	Extract	1.39985	1.26647	1.33316	no	no	n/a	n/a	n/a	n/a	n/a	n/a	n/a	n/a	n/a
2014-11-13	11030220_D06	Extract	1.25608	1.40854	1.33231	no	no	n/a	n/a	n/a	n/a	n/a	n/a	n/a	n/a	n/a
2014-11-17	11031237_E10	Extract	1.37233	1.29208	1.3322	no	no	n/a	n/a	n/a	n/a	n/a	n/a	n/a	n/a	n/a
2014-11-13	11030122_D02	Extract	1.37235	1.29124	1.33179	no	no	n/a	n/a	n/a	n/a	n/a	n/a	n/a	n/a	n/a
2014-11-25	11010811_G12	Extract	1.29004	1.37233	1.33119	no	no	n/a	n/a	n/a	n/a	n/a	n/a	n/a	n/a	n/a
2014-11-13	11030106_G06	Extract	1.45701	1.20433	1.33067	no	no	n/a	n/a	n/a	n/a	n/a	n/a	n/a	n/a	n/a
2014-12-03	97110124_E04	Extract	1.12429	1.5369	1.33059	no	no	n/a	n/a	n/a	n/a	n/a	n/a	n/a	n/a	n/a
2014-11-13	11030220_C05	Extract	1.22547	1.43462	1.33004	no	no	n/a	n/a	n/a	n/a	n/a	n/a	n/a	n/a	n/a
2014-11-17	11041105_A06	Extract	1.41903	1.24031	1.32967	no	no	n/a	n/a	n/a	n/a	n/a	n/a	n/a	n/a	n/a
2014-12-02	11040813_H05	Extract	1.74851	0.910511	1.32951	yes	yes	Extract 144	C025687	Didemnidae	Didemnum	sp.?	yes	No effect	n/a	n/a
2014-11-17	11041009_A05	Extract	1.41757	1.2405	1.32904	no	no	n/a	n/a	n/a	n/a	n/a	n/a	n/a	n/a	n/a
2014-11-12	11010812_D04	Extract	1.4341	1.22127	1.32768	no	no	n/a	n/a	n/a	n/a	n/a	n/a	n/a	n/a	n/a
2014-11-13	97110132_D07	Extract	1.17347	1.48164	1.32756	no	no	n/a	n/a	n/a	n/a	n/a	n/a	n/a	n/a	n/a
2014-11-19	11090304_D08	Extract	1.34673	1.30835	1.32754	no	no	n/a	n/a	n/a	n/a	n/a	n/a	n/a	n/a	n/a
2014-11-17	11041106_H08	Extract	1.37728	1.27749	1.32739	no	no	n/a	n/a	n/a	n/a	n/a	n/a	n/a	n/a	n/a
2014-11-13	11030106_B06	Extract	1.52642	1.12692	1.32667	no	no	n/a	n/a	n/a	n/a	n/a	n/a	n/a	n/a	n/a
2014-11-12	11020509_H04	Extract	1.24316	1.40888	1.32602	no	no	n/a	n/a	n/a	n/a	n/a	n/a	n/a	n/a	n/a
2014-11-25	11010353_G05	Extract	1.31413	1.33671	1.32542	no	no	n/a	n/a	n/a	n/a	n/a	n/a	n/a	n/a	n/a
2014-11-17	99040102_G04	Extract	1.37686	1.2725	1.32468	no	no	n/a	n/a	n/a	n/a	n/a	n/a	n/a	n/a	n/a
2014-11-11	11040812_A11	Extract	1.24145	1.40706	1.32425	no	no	n/a	n/a	n/a	n/a	n/a	n/a	n/a	n/a	n/a
2014-11-12	11020509_F04	Extract	1.23233	1.41549	1.32391	no	no	n/a	n/a	n/a	n/a	n/a	n/a	n/a	n/a	n/a
2014-11-25	11001105_B06	Extract	1.20775	1.43955	1.32365	no	no	n/a	n/a	n/a	n/a	n/a	n/a	n/a	n/a	n/a
2014-11-17	11040823_F08	Extract	1.38352	1.26319	1.32336	no	no	n/a	n/a	n/a	n/a	n/a	n/a	n/a	n/a	n/a
2014-11-11	11040813_C12	Extract	1.24717	1.39726	1.32221	no	no	n/a	n/a	n/a	n/a	n/a	n/a	n/a	n/a	n/a
2014-11-12	11010325_E10	Extract	1.28162	1.36261	1.32211	no	no	n/a	n/a	n/a	n/a	n/a	n/a	n/a	n/a	n/a
2014-11-13	97110135_E05	Extract	1.22133	1.42191	1.32162	no	no	n/a	n/a	n/a	n/a	n/a	n/a	n/a	n/a	n/a
2014-11-18	11041214_B02	Extract	1.3845	1.25766	1.32108	no	no	n/a	n/a	n/a	n/a	n/a	n/a	n/a	n/a	n/a
2014-11-19	11100303_G10	Extract	1.41398	1.2265	1.32024	no	no	n/a	n/a	n/a	n/a	n/a	n/a	n/a	n/a	n/a
2014-12-02	11031206_D03	Extract	1.3407	1.29965	1.32017	no	no	n/a	n/a	n/a	n/a	n/a	n/a	n/a	n/a	n/a
2014-11-18	11041211_C09	Extract	1.39356	1.24656	1.32006	no	no	n/a	n/a	n/a	n/a	n/a	n/a	n/a	n/a	n/a
2014-11-11	11040813_A12	Extract	1.44178	1.19728	1.31953	no	no	n/a	n/a	n/a	n/a	n/a	n/a	n/a	n/a	n/a
2014-11-17	11030818_F08	Extract	1.3382	1.30038	1.31929	no	no	n/a	n/a	n/a	n/a	n/a	n/a	n/a	n/a	n/a
2014-11-19	11100206_E09	Extract	1.57342	1.06397	1.3187	no	no	n/a	n/a	n/a	n/a	n/a	n/a	n/a	n/a	n/a
2014-12-03	97110119_D05	Extract	1.25681	1.38053	1.31867	no	no	n/a	n/a	n/a	n/a	n/a	n/a	n/a	n/a	n/a
2014-11-11	11040813_A02	Extract	1.20108	1.43544	1.31826	no	no	n/a	n/a	n/a	n/a	n/a	n/a	n/a	n/a	n/a
2014-11-11	11040818_A03	Extract	1.33014	1.30623	1.31818	no	no	n/a	n/a	n/a	n/a	n/a	n/a	n/a	n/a	n/a
2014-11-19	11100906_D11	Extract	1.28485	1.35003	1.31744	no	no	n/a	n/a	n/a	n/a	n/a	n/a	n/a	n/a	n/a
2014-11-18	11040908_A07	Extract	1.24207	1.39196	1.31701	no	no	n/a	n/a	n/a	n/a	n/a	n/a	n/a	n/a	n/a
2014-11-20	11060422_B03	Extract	1.23816	1.39386	1.31601	no	no	n/a	n/a	n/a	n/a	n/a	n/a	n/a	n/a	n/a
2014-11-24	99120101_G05	Extract	1.31557	1.31554	1.31556	no	no	n/a	n/a	n/a	n/a	n/a	n/a	n/a	n/a	n/a
2014-11-19	11100303_F09	Extract	1.42039	1.20978	1.31508	no	no	n/a	n/a	n/a	n/a	n/a	n/a	n/a	n/a	n/a
2014-11-19	11100903_D11	Extract	1.33151	1.29816	1.31484	no	no	n/a	n/a	n/a	n/a	n/a	n/a	n/a	n/a	n/a
2014-11-19	11100903_H07	Extract	1.25306	1.37629	1.31468	no	no	n/a	n/a	n/a	n/a	n/a	n/a	n/a	n/a	n/a
2014-11-17	11040817_D07	Extract	1.27099	1.35806	1.31452	no	no	n/a	n/a	n/a	n/a	n/a	n/a	n/a	n/a	n/a
2014-12-02	97050161_F06	Extract	1.27262	1.3555	1.31406	no	no	n/a	n/a	n/a	n/a	n/a	n/a	n/a	n/a	n/a
2014-11-13	97110142_C08	Extract	1.37151	1.2565	1.314	no	no	n/a	n/a	n/a	n/a	n/a	n/a	n/a	n/a	n/a
2014-11-17	11040817_E08	Extract	1.20485	1.42238	1.31361	no	no	n/a	n/a	n/a	n/a	n/a	n/a	n/a	n/a	n/a
2014-11-11	11040813_A03	Extract	1.326	1.301	1.3135	no	no	n/a	n/a	n/a	n/a	n/a	n/a	n/a	n/a	n/a
2014-11-18	11041211_F08	Extract	1.21769	1.40922	1.31345	no	no	n/a	n/a	n/a	n/a	n/a	n/a	n/a	n/a	n/a
2014-12-01	97010133_D05	Extract	1.25788	1.36804	1.31296	no	no	n/a	n/a	n/a	n/a	n/a	n/a	n/a	n/a	n/a
2014-11-18	11041107_B11	Extract	1.22389	1.40203	1.31296	no	no	n/a	n/a	n/a	n/a	n/a	n/a	n/a	n/a	n/a
2014-11-20	11090601_E05	Extract	1.33132	1.29313	1.31223	no	no	n/a	n/a	n/a	n/a	n/a	n/a	n/a	n/a	n/a
2014-11-12	11001054_F08	Extract	1.32979	1.29457	1.31218	no	no	n/a	n/a	n/a	n/a	n/a	n/a	n/a	n/a	n/a
2014-11-13	11030706_C08	Extract	1.27295	1.35088	1.31192	no	no	n/a	n/a	n/a	n/a	n/a	n/a	n/a	n/a	n/a
2014-11-19	11090304_A07	Extract	1.27899	1.3445	1.31175	no	no	n/a	n/a	n/a	n/a	n/a	n/a	n/a	n/a	n/a
2014-11-13	97110140_A07	Extract	1.42348	1.19947	1.31147	no	no	n/a	n/a	n/a	n/a	n/a	n/a	n/a	n/a	n/a
2014-12-02	97080112_E12	Extract	1.14233	1.48052	1.31142	no	no	n/a	n/a	n/a	n/a	n/a	n/a	n/a	n/a	n/a
2014-12-02	98010105_B11	Extract	1.44365	1.17908	1.31136	no	no	n/a	n/a	n/a	n/a	n/a	n/a	n/a	n/a	n/a
2014-11-19	96120105_E06	Extract	1.35786	1.26455	1.31121	no	no	n/a	n/a	n/a	n/a	n/a	n/a	n/a	n/a	n/a
2014-11-13	11030125_C05	Extract	1.36455	1.25463	1.30959	no	no	n/a	n/a	n/a	n/a	n/a	n/a	n/a	n/a	n/a
2014-12-02	97060111_C05	Extract	1.27213	1.34703	1.30958	no	no	n/a	n/a	n/a	n/a	n/a	n/a	n/a	n/a	n/a
2014-11-19	11090501_E02	Extract	1.35651	1.26256	1.30954	no	no	n/a	n/a	n/a	n/a	n/a	n/a	n/a	n/a	n/a
2014-11-25	11010353_C04	Extract	1.36598	1.25264	1.30931	no	no	n/a	n/a	n/a	n/a	n/a	n/a	n/a	n/a	n/a
2014-11-13	11031315_E11	Extract	1.28345	1.33488	1.30916	no	no	n/a	n/a	n/a	n/a	n/a	n/a	n/a	n/a	n/a
2014-11-12	11020707_G05	Extract	1.4017	1.21442	1.30806	no	no	n/a	n/a	n/a	n/a	n/a	n/a	n/a	n/a	n/a
2014-11-19	11100805_E06	Extract	1.44474	1.1709	1.30782	yes	yes	Extract 72	N133603	Bignoniaceae	Stereospermum	euphoroides cf.	no	n/a	n/a	n/a
2014-11-17	11031240_E06	Extract	1.30252	1.31142	1.30697	no	no	n/a	n/a	n/a	n/a	n/a	n/a	n/a	n/a	n/a
2014-11-12	11021206_E05	Extract	1.36004	1.25346	1.30675	no	no	n/a	n/a	n/a	n/a	n/a	n/a	n/a	n/a	n/a
2014-11-11	11070303_C05	Extract	1.30694	1.30613	1.30654	no	no	n/a	n/a	n/a	n/a	n/a	n/a	n/a	n/a	n/a
2014-12-03	97110119_C05	Extract	1.2987	1.31403	1.30636	no	no	n/a	n/a	n/a	n/a	n/a	n/a	n/a	n/a	n/a
2014-11-18	11041214_C05	Extract	1.36051	1.25213	1.30632	no	no	n/a	n/a	n/a	n/a	n/a	n/a	n/a	n/a	n/a
2014-12-01	11040532_E06	Extract	1.38447	1.22723	1.30585	no	no	n/a	n/a	n/a	n/a	n/a	n/a	n/a	n/a	n/a
2014-11-11	11040812_A02	Extract	1.25163	1.35875	1.30519	no	no	n/a	n/a	n/a	n/a	n/a	n/a	n/a	n/a	n/a
2014-11-19	96120105_F02	Extract	1.42287	1.1861	1.30448	no	no	n/a	n/a	n/a	n/a	n/a	n/a	n/a	n/a	n/a
2014-12-03	11031004_F10	Extract	1.1622	1.44618	1.30419	no	no	n/a	n/a	n/a	n/a	n/a	n/a	n/a	n/a	n/a
2014-11-13	97110135_D08	Extract	1.23918	1.36857	1.30387	no	no	n/a	n/a	n/a	n/a	n/a	n/a	n/a	n/a	n/a
2014-11-19	11100805_B07	Extract	1.35638	1.25095	1.30367	no	no	n/a	n/a	n/a	n/a	n/a	n/a	n/a	n/a	n/a
2014-11-18	97010104_D04	Extract	1.22235	1.38423	1.30329	no	no	n/a	n/a	n/a	n/a	n/a	n/a	n/a	n/a	n/a
2014-11-18	11041212_E03	Extract	1.26905	1.33749	1.30327	no	no	n/a	n/a	n/a	n/a	n/a	n/a	n/a	n/a	n/a
2014-11-19	11100302_H12	Extract	1.36901	1.23749	1.30325	no	no	n/a	n/a	n/a	n/a	n/a	n/a	n/a	n/a	n/a
2014-11-13	11031315_H07	Extract	1.25165	1.3537	1.30267	no	no	n/a	n/a	n/a	n/a	n/a	n/a	n/a	n/a	n/a
2014-11-24	11030424_A04	Extract	1.35236	1.25259	1.30248	no	no	n/a	n/a	n/a	n/a	n/a	n/a	n/a	n/a	n/a
2014-11-18	11041212_B09	Extract	1.21851	1.38594	1.30223	no	no	n/a	n/a	n/a	n/a	n/a	n/a	n/a	n/a	n/a
2014-11-20	11060422_C04	Extract	1.23606	1.36395	1.3	no	no	n/a	n/a	n/a	n/a	n/a	n/a	n/a	n/a	n/a
2014-11-13	11030501_F04	Extract	1.26428	1.33473	1.29951	no	no	n/a	n/a	n/a	n/a	n/a	n/a	n/a	n/a	n/a
2014-11-18	97919114_E07	Extract	1.25533	1.34278	1.29906	no	no	n/a	n/a	n/a	n/a	n/a	n/a	n/a	n/a	n/a
2014-11-17	11040501_B02	Extract	1.30017	1.29653	1.29835	no	no	n/a	n/a	n/a	n/a	n/a	n/a	n/a	n/a	n/a
2014-11-13	11030312_D07	Extract	1.20946	1.38719	1.29832	no	no	n/a	n/a	n/a	n/a	n/a	n/a	n/a	n/a	n/a
2014-11-18	97010111_F08	Extract	1.2536	1.34235	1.29798	no	no	n/a	n/a	n/a	n/a	n/a	n/a	n/a	n/a	n/a
2014-11-17	11040817_D05	Extract	1.26655	1.32888	1.29772	no	no	n/a	n/a	n/a	n/a	n/a	n/a	n/a	n/a	n/a
2014-11-17	11030536_B04	Extract	1.18074	1.41442	1.29758	no	no	n/a	n/a	n/a	n/a	n/a	n/a	n/a	n/a	n/a
2014-11-13	97110133_F02	Extract	1.28462	1.31045	1.29754	no	no	n/a	n/a	n/a	n/a	n/a	n/a	n/a	n/a	n/a
2014-11-13	11030125_E04	Extract	1.42248	1.17206	1.29727	no	no	n/a	n/a	n/a	n/a	n/a	n/a	n/a	n/a	n/a
2014-11-16	11040114_G04	Extract	1.23559	1.35825	1.29692	no	no	n/a	n/a	n/a	n/a	n/a	n/a	n/a	n/a	n/a
2014-11-20	11090601_E07	Extract	1.21225	1.38105	1.29665	no	no	n/a	n/a	n/a	n/a	n/a	n/a	n/a	n/a	n/a
2014-12-01	97010133_E09	Extract	1.41356	1.17871	1.29613	no	no	n/a	n/a	n/a	n/a	n/a	n/a	n/a	n/a	n/a
2014-11-19	11090205_H11	Extract	1.39835	1.19336	1.29585	no	no	n/a	n/a	n/a	n/a	n/a	n/a	n/a	n/a	n/a
2014-11-17	11031237_D04	Extract	1.31246	1.27924	1.29585	no	no	n/a	n/a	n/a	n/a	n/a	n/a	n/a	n/a	n/a
2014-11-17	11040501_B08	Extract	1.28701	1.30456	1.29579	no	no	n/a	n/a	n/a	n/a	n/a	n/a	n/a	n/a	n/a
2014-11-13	97110133_D09	Extract	1.21862	1.37283	1.29573	no	no	n/a	n/a	n/a	n/a	n/a	n/a	n/a	n/a	n/a
2014-12-01	97010133_E02	Extract	1.27529	1.31539	1.29534	no	no	n/a	n/a	n/a	n/a	n/a	n/a	n/a	n/a	n/a
2014-11-19	11100806_G05	Extract	1.33013	1.25923	1.29468	no	no	n/a	n/a	n/a	n/a	n/a	n/a	n/a	n/a	n/a
2014-11-19	11100906_C12	Extract	1.28485	1.30425	1.29455	no	no	n/a	n/a	n/a	n/a	n/a	n/a	n/a	n/a	n/a
2014-11-16	11030916_B07	Extract	1.32869	1.26	1.29434	no	no	n/a	n/a	n/a	n/a	n/a	n/a	n/a	n/a	n/a
2014-11-17	11030536_E05	Extract	1.30464	1.2837	1.29417	no	no	n/a	n/a	n/a	n/a	n/a	n/a	n/a	n/a	n/a
2014-11-11	11040818_A11	Extract	1.3101	1.27751	1.29381	no	no	n/a	n/a	n/a	n/a	n/a	n/a	n/a	n/a	n/a
2014-11-11	11040910_G02	Extract	1.18869	1.39888	1.29379	no	no	n/a	n/a	n/a	n/a	n/a	n/a	n/a	n/a	n/a
2014-11-12	11010325_C05	Extract	1.26798	1.31926	1.29362	no	no	n/a	n/a	n/a	n/a	n/a	n/a	n/a	n/a	n/a
2014-11-18	11060902_G09	Extract	1.38604	1.19997	1.29301	no	no	n/a	n/a	n/a	n/a	n/a	n/a	n/a	n/a	n/a
2014-11-19	11100805_E11	Extract	1.23006	1.35428	1.29217	no	no	n/a	n/a	n/a	n/a	n/a	n/a	n/a	n/a	n/a
2014-11-19	11100102_D04	Extract	1.32914	1.255	1.29207	no	no	n/a	n/a	n/a	n/a	n/a	n/a	n/a	n/a	n/a
2014-11-17	11041106_D07	Extract	1.29631	1.28772	1.29201	no	no	n/a	n/a	n/a	n/a	n/a	n/a	n/a	n/a	n/a
2014-11-13	97110135_D09	Extract	1.27597	1.30566	1.29081	no	no	n/a	n/a	n/a	n/a	n/a	n/a	n/a	n/a	n/a
2014-11-13	97110135_D06	Extract	1.18725	1.39417	1.29071	no	no	n/a	n/a	n/a	n/a	n/a	n/a	n/a	n/a	n/a
2014-11-13	11030408_F08	Extract	1.33933	1.24071	1.29002	no	no	n/a	n/a	n/a	n/a	n/a	n/a	n/a	n/a	n/a
2014-11-19	11090204_D04	Extract	1.24742	1.33234	1.28988	no	no	n/a	n/a	n/a	n/a	n/a	n/a	n/a	n/a	n/a
2014-11-12	11020342_G12	Extract	1.38933	1.19009	1.28971	no	no	n/a	n/a	n/a	n/a	n/a	n/a	n/a	n/a	n/a
2014-11-13	11030122_D04	Extract	1.31046	1.26888	1.28967	no	no	n/a	n/a	n/a	n/a	n/a	n/a	n/a	n/a	n/a
2014-11-17	11040305_B07	Extract	1.26275	1.31629	1.28952	no	no	n/a	n/a	n/a	n/a	n/a	n/a	n/a	n/a	n/a
2014-11-18	11041211_D10	Extract	1.18663	1.39123	1.28893	no	no	n/a	n/a	n/a	n/a	n/a	n/a	n/a	n/a	n/a
2014-11-13	11030703_B04	Extract	1.27328	1.30457	1.28893	no	no	n/a	n/a	n/a	n/a	n/a	n/a	n/a	n/a	n/a
2014-11-19	11100302_H03	Extract	1.27465	1.30313	1.28889	no	no	n/a	n/a	n/a	n/a	n/a	n/a	n/a	n/a	n/a
2014-11-12	11020303_A03	Extract	1.16637	1.40901	1.28769	no	no	n/a	n/a	n/a	n/a	n/a	n/a	n/a	n/a	n/a
2014-11-12	11010812_G06	Extract	1.32753	1.24781	1.28767	no	no	n/a	n/a	n/a	n/a	n/a	n/a	n/a	n/a	n/a
2014-11-13	11030501_G04	Extract	1.31599	1.25924	1.28762	no	no	n/a	n/a	n/a	n/a	n/a	n/a	n/a	n/a	n/a
2014-11-13	11030125_D04	Extract	1.32134	1.25381	1.28757	no	no	n/a	n/a	n/a	n/a	n/a	n/a	n/a	n/a	n/a
2014-11-19	11040209_A06	Extract	1.28234	1.29221	1.28728	no	no	n/a	n/a	n/a	n/a	n/a	n/a	n/a	n/a	n/a
2014-11-12	11020715_A06	Extract	1.2429	1.33153	1.28722	no	no	n/a	n/a	n/a	n/a	n/a	n/a	n/a	n/a	n/a
2014-11-18	97010120_F07	Extract	1.37686	1.19597	1.28642	no	no	n/a	n/a	n/a	n/a	n/a	n/a	n/a	n/a	n/a
2014-11-18	11040522_C05	Extract	1.27073	1.30184	1.28629	no	no	n/a	n/a	n/a	n/a	n/a	n/a	n/a	n/a	n/a
2014-11-19	11100806_C04	Extract	1.27876	1.29333	1.28604	no	no	n/a	n/a	n/a	n/a	n/a	n/a	n/a	n/a	n/a
2014-12-03	11030101_E04	Extract	1.53527	1.03527	1.28527	yes	yes	Extract 210	F233037	?Not specified	?Not specified	?raw_material: 0G0S5881-Z	yes	No effect	n/a	n/a
2014-12-03	97110120_D09	Extract	1.24254	1.32784	1.28519	no	no	n/a	n/a	n/a	n/a	n/a	n/a	n/a	n/a	n/a
2014-11-25	11010353_F06	Extract	1.30695	1.26319	1.28507	no	no	n/a	n/a	n/a	n/a	n/a	n/a	n/a	n/a	n/a
2014-11-11	11040813_C02	Extract	1.30883	1.26087	1.28485	no	no	n/a	n/a	n/a	n/a	n/a	n/a	n/a	n/a	n/a
2014-11-20	11090601_B11	Extract	1.35172	1.21758	1.28465	no	no	n/a	n/a	n/a	n/a	n/a	n/a	n/a	n/a	n/a
2014-11-19	11100903_A02	Extract	1.3201	1.24892	1.28451	no	no	n/a	n/a	n/a	n/a	n/a	n/a	n/a	n/a	n/a
2014-11-16	11030916_A03	Extract	1.3543	1.21441	1.28436	no	no	n/a	n/a	n/a	n/a	n/a	n/a	n/a	n/a	n/a
2014-11-25	11010341_C11	Extract	1.30736	1.26082	1.28409	no	no	n/a	n/a	n/a	n/a	n/a	n/a	n/a	n/a	n/a
2014-11-20	11001109_G04	Extract	1.36289	1.20449	1.28369	no	no	n/a	n/a	n/a	n/a	n/a	n/a	n/a	n/a	n/a
2014-11-17	11031237_C06	Extract	1.22855	1.33862	1.28359	no	no	n/a	n/a	n/a	n/a	n/a	n/a	n/a	n/a	n/a
2014-11-19	11100806_G06	Extract	1.40423	1.16242	1.28332	no	no	n/a	n/a	n/a	n/a	n/a	n/a	n/a	n/a	n/a
2014-11-13	97110132_C08	Extract	1.24404	1.32246	1.28325	no	no	n/a	n/a	n/a	n/a	n/a	n/a	n/a	n/a	n/a
2014-11-13	97110132_E09	Extract	1.17642	1.3899	1.28316	no	no	n/a	n/a	n/a	n/a	n/a	n/a	n/a	n/a	n/a
2014-11-13	11030111_B04	Extract	1.38386	1.18086	1.28236	no	no	n/a	n/a	n/a	n/a	n/a	n/a	n/a	n/a	n/a
2014-12-02	97050161_F12	Extract	1.23775	1.32682	1.28228	no	no	n/a	n/a	n/a	n/a	n/a	n/a	n/a	n/a	n/a
2014-12-02	11011012_B06	Extract	1.24686	1.31766	1.28226	no	no	n/a	n/a	n/a	n/a	n/a	n/a	n/a	n/a	n/a
2014-11-25	11010353_A07	Extract	1.23434	1.33009	1.28221	no	no	n/a	n/a	n/a	n/a	n/a	n/a	n/a	n/a	n/a
2014-12-03	11030814_E04	Extract	1.59854	0.965711	1.28213	yes	yes	Extract 145	N115519	Asteraceae	Wedelia	trilobata	no	n/a	n/a	n/a
2014-11-13	11030703_A12	Extract	1.33616	1.22728	1.28172	no	no	n/a	n/a	n/a	n/a	n/a	n/a	n/a	n/a	n/a
2014-12-01	11040806_E08	Extract	1.36306	1.20033	1.2817	no	no	n/a	n/a	n/a	n/a	n/a	n/a	n/a	n/a	n/a
2014-11-12	11010608_H06	Extract	1.47585	1.08694	1.28139	no	no	n/a	n/a	n/a	n/a	n/a	n/a	n/a	n/a	n/a
2014-11-18	11060902_F03	Extract	1.25313	1.30856	1.28085	no	no	n/a	n/a	n/a	n/a	n/a	n/a	n/a	n/a	n/a
2014-11-13	97110133_C08	Extract	1.27	1.29128	1.28064	no	no	n/a	n/a	n/a	n/a	n/a	n/a	n/a	n/a	n/a
2014-11-12	11021106_C05	Extract	1.36435	1.19679	1.28057	no	no	n/a	n/a	n/a	n/a	n/a	n/a	n/a	n/a	n/a
2014-11-20	11090601_F07	Extract	1.29572	1.26526	1.28049	no	no	n/a	n/a	n/a	n/a	n/a	n/a	n/a	n/a	n/a
2014-11-17	11040817_G03	Extract	1.12837	1.43251	1.28044	no	no	n/a	n/a	n/a	n/a	n/a	n/a	n/a	n/a	n/a
2014-11-17	11031237_E09	Extract	1.23153	1.3273	1.27942	no	no	n/a	n/a	n/a	n/a	n/a	n/a	n/a	n/a	n/a
2014-11-20	11090601_D07	Extract	1.25934	1.29941	1.27938	no	no	n/a	n/a	n/a	n/a	n/a	n/a	n/a	n/a	n/a
2014-11-13	11030304_B04	Extract	1.08676	1.4718	1.27928	no	no	n/a	n/a	n/a	n/a	n/a	n/a	n/a	n/a	n/a
2014-12-05	11011124_A03	Extract	1.33326	1.22291	1.27808	no	no	n/a	n/a	n/a	n/a	n/a	n/a	n/a	n/a	n/a
2014-11-25	11010341_E06	Extract	1.28793	1.2676	1.27777	no	no	n/a	n/a	n/a	n/a	n/a	n/a	n/a	n/a	n/a
2014-11-25	11010536_E06	Extract	1.24988	1.3053	1.27759	no	no	n/a	n/a	n/a	n/a	n/a	n/a	n/a	n/a	n/a
2014-11-19	11040208_H04	Extract	1.20979	1.34401	1.2769	no	no	n/a	n/a	n/a	n/a	n/a	n/a	n/a	n/a	n/a
2014-11-25	11001105_D02	Extract	1.31081	1.24219	1.2765	no	no	n/a	n/a	n/a	n/a	n/a	n/a	n/a	n/a	n/a
2014-11-12	11010702_B12	Extract	1.31375	1.23773	1.27574	no	no	n/a	n/a	n/a	n/a	n/a	n/a	n/a	n/a	n/a
2014-12-03	97110148_D05	Extract	1.24537	1.30455	1.27496	no	no	n/a	n/a	n/a	n/a	n/a	n/a	n/a	n/a	n/a
2014-11-19	11090302_A07	Extract	1.35363	1.19629	1.27496	no	no	n/a	n/a	n/a	n/a	n/a	n/a	n/a	n/a	n/a
2014-11-18	11041010_E11	Extract	1.16345	1.38615	1.2748	no	no	n/a	n/a	n/a	n/a	n/a	n/a	n/a	n/a	n/a
2014-11-12	11020342_G09	Extract	1.40402	1.14497	1.2745	no	no	n/a	n/a	n/a	n/a	n/a	n/a	n/a	n/a	n/a
2014-11-13	11030312_D05	Extract	1.35237	1.19558	1.27397	no	no	n/a	n/a	n/a	n/a	n/a	n/a	n/a	n/a	n/a
2014-11-19	11040209_C04	Extract	1.19525	1.35258	1.27392	no	no	n/a	n/a	n/a	n/a	n/a	n/a	n/a	n/a	n/a
2014-11-17	11040604_D06	Extract	1.35933	1.18724	1.27329	no	no	n/a	n/a	n/a	n/a	n/a	n/a	n/a	n/a	n/a
2014-12-04	97080119_D12	Extract	1.30422	1.24218	1.2732	yes	no	n/a	n/a	n/a	n/a	n/a	n/a	n/a	n/a	n/a
2014-11-25	11020610_B04	Extract	1.19876	1.34719	1.27297	no	no	n/a	n/a	n/a	n/a	n/a	n/a	n/a	n/a	n/a
2014-11-19	11090501_B09	Extract	1.31562	1.23011	1.27287	no	no	n/a	n/a	n/a	n/a	n/a	n/a	n/a	n/a	n/a
2014-11-18	11041010_A08	Extract	1.27568	1.26918	1.27243	no	no	n/a	n/a	n/a	n/a	n/a	n/a	n/a	n/a	n/a
2014-11-17	11030510_G02	Extract	1.31831	1.22653	1.27242	no	no	n/a	n/a	n/a	n/a	n/a	n/a	n/a	n/a	n/a
2014-11-17	11041106_G11	Extract	1.18115	1.36321	1.27218	no	no	n/a	n/a	n/a	n/a	n/a	n/a	n/a	n/a	n/a
2014-11-24	11020320_C07	Extract	1.23424	1.31	1.27212	no	no	n/a	n/a	n/a	n/a	n/a	n/a	n/a	n/a	n/a
2014-11-12	11010709_B10	Extract	1.38029	1.16217	1.27123	no	no	n/a	n/a	n/a	n/a	n/a	n/a	n/a	n/a	n/a
2014-11-17	11030710_E06	Extract	1.13135	1.4086	1.26997	no	no	n/a	n/a	n/a	n/a	n/a	n/a	n/a	n/a	n/a
2014-11-11	11040813_E12	Extract	1.21572	1.32352	1.26962	no	no	n/a	n/a	n/a	n/a	n/a	n/a	n/a	n/a	n/a
2014-11-13	97110132_C07	Extract	1.20671	1.33152	1.26911	no	no	n/a	n/a	n/a	n/a	n/a	n/a	n/a	n/a	n/a
2014-11-25	11010341_E11	Extract	1.17653	1.36115	1.26884	no	no	n/a	n/a	n/a	n/a	n/a	n/a	n/a	n/a	n/a
2014-11-16	11040203_B06	Extract	1.22669	1.31088	1.26878	no	no	n/a	n/a	n/a	n/a	n/a	n/a	n/a	n/a	n/a
2014-11-19	11040303_D10	Extract	1.18011	1.35741	1.26876	no	no	n/a	n/a	n/a	n/a	n/a	n/a	n/a	n/a	n/a
2014-11-13	97110135_D07	Extract	1.25974	1.27662	1.26818	no	no	n/a	n/a	n/a	n/a	n/a	n/a	n/a	n/a	n/a
2014-11-19	11090206_D07	Extract	1.23991	1.29599	1.26795	no	no	n/a	n/a	n/a	n/a	n/a	n/a	n/a	n/a	n/a
2014-11-11	11040910_C12	Extract	1.32189	1.21325	1.26757	no	no	n/a	n/a	n/a	n/a	n/a	n/a	n/a	n/a	n/a
2014-12-03	11040107_D04	Extract	1.60716	0.927115	1.26714	yes	yes	Extract 211	F236789	?Not specified	?Not specified	?Not specified	yes	No effect	n/a	n/a
2014-11-19	11090304_B05	Extract	1.21569	1.31826	1.26698	no	no	n/a	n/a	n/a	n/a	n/a	n/a	n/a	n/a	n/a
2014-11-18	11041211_E10	Extract	1.21024	1.32269	1.26646	no	no	n/a	n/a	n/a	n/a	n/a	n/a	n/a	n/a	n/a
2014-11-13	11030408_F02	Extract	1.2956	1.23655	1.26607	no	no	n/a	n/a	n/a	n/a	n/a	n/a	n/a	n/a	n/a
2014-11-19	11090204_B02	Extract	1.24162	1.29004	1.26583	no	no	n/a	n/a	n/a	n/a	n/a	n/a	n/a	n/a	n/a
2014-11-18	97010109_E06	Extract	1.29777	1.23375	1.26576	no	no	n/a	n/a	n/a	n/a	n/a	n/a	n/a	n/a	n/a
2014-11-19	11090204_C10	Extract	1.38356	1.14669	1.26513	no	no	n/a	n/a	n/a	n/a	n/a	n/a	n/a	n/a	n/a
2014-11-13	11030309_E05	Extract	1.22634	1.30381	1.26508	no	no	n/a	n/a	n/a	n/a	n/a	n/a	n/a	n/a	n/a
2014-11-18	11041211_E08	Extract	1.28769	1.24233	1.26501	no	no	n/a	n/a	n/a	n/a	n/a	n/a	n/a	n/a	n/a
2014-12-01	99020104_C08	Extract	1.34642	1.18316	1.26479	no	no	n/a	n/a	n/a	n/a	n/a	n/a	n/a	n/a	n/a
2014-11-11	11040910_A08	Extract	1.14517	1.38422	1.26469	no	no	n/a	n/a	n/a	n/a	n/a	n/a	n/a	n/a	n/a
2014-11-12	11010329_G07	Extract	1.31348	1.21588	1.26468	no	no	n/a	n/a	n/a	n/a	n/a	n/a	n/a	n/a	n/a
2014-11-13	11030317_B05	Extract	1.30885	1.2201	1.26447	no	no	n/a	n/a	n/a	n/a	n/a	n/a	n/a	n/a	n/a
2014-11-18	11050301_B11	Extract	1.3402	1.18864	1.26442	no	no	n/a	n/a	n/a	n/a	n/a	n/a	n/a	n/a	n/a
2014-11-17	11030818_E06	Extract	1.36449	1.16409	1.26429	no	no	n/a	n/a	n/a	n/a	n/a	n/a	n/a	n/a	n/a
2014-11-13	11030111_C03	Extract	1.47349	1.0546	1.26404	no	no	n/a	n/a	n/a	n/a	n/a	n/a	n/a	n/a	n/a
2014-11-13	11030608_G06	Extract	1.32752	1.19993	1.26372	no	no	n/a	n/a	n/a	n/a	n/a	n/a	n/a	n/a	n/a
2014-11-12	11020212_G11	Extract	1.23241	1.29373	1.26307	no	no	n/a	n/a	n/a	n/a	n/a	n/a	n/a	n/a	n/a
2014-11-19	11040209_F05	Extract	1.16754	1.35849	1.26301	no	no	n/a	n/a	n/a	n/a	n/a	n/a	n/a	n/a	n/a
2014-11-13	11030110_H06	Extract	1.31636	1.2088	1.26258	no	no	n/a	n/a	n/a	n/a	n/a	n/a	n/a	n/a	n/a
2014-11-18	11041010_E09	Extract	1.15	1.37473	1.26236	no	no	n/a	n/a	n/a	n/a	n/a	n/a	n/a	n/a	n/a
2014-11-11	11040812_B12	Extract	1.21063	1.31405	1.26234	no	no	n/a	n/a	n/a	n/a	n/a	n/a	n/a	n/a	n/a
2014-12-02	11011012_A03	Extract	1.31108	1.21304	1.26206	no	no	n/a	n/a	n/a	n/a	n/a	n/a	n/a	n/a	n/a
2014-11-13	11040206_E05	Extract	1.31522	1.20867	1.26195	no	no	n/a	n/a	n/a	n/a	n/a	n/a	n/a	n/a	n/a
2014-11-25	11010353_A03	Extract	1.27534	1.24752	1.26143	no	no	n/a	n/a	n/a	n/a	n/a	n/a	n/a	n/a	n/a
2014-11-24	11020320_C05	Extract	1.32945	1.19333	1.26139	no	no	n/a	n/a	n/a	n/a	n/a	n/a	n/a	n/a	n/a
2014-11-11	11040812_E12	Extract	1.14008	1.38256	1.26132	no	no	n/a	n/a	n/a	n/a	n/a	n/a	n/a	n/a	n/a
2014-11-11	11040910_A03	Extract	1.30978	1.2126	1.26119	no	no	n/a	n/a	n/a	n/a	n/a	n/a	n/a	n/a	n/a
2014-11-12	11020212_C04	Extract	1.14608	1.37626	1.26117	no	no	n/a	n/a	n/a	n/a	n/a	n/a	n/a	n/a	n/a
2014-11-17	11031201_D05	Extract	1.43853	1.08297	1.26075	no	no	n/a	n/a	n/a	n/a	n/a	n/a	n/a	n/a	n/a
2014-11-13	11030111_A10	Extract	1.27002	1.25099	1.2605	no	no	n/a	n/a	n/a	n/a	n/a	n/a	n/a	n/a	n/a
2014-11-12	11010702_B11	Extract	1.30564	1.21515	1.26039	no	no	n/a	n/a	n/a	n/a	n/a	n/a	n/a	n/a	n/a
2014-11-13	11030602_E05	Extract	1.09771	1.42281	1.26026	no	no	n/a	n/a	n/a	n/a	n/a	n/a	n/a	n/a	n/a
2014-11-11	11040812_A12	Extract	1.23667	1.28241	1.25954	no	no	n/a	n/a	n/a	n/a	n/a	n/a	n/a	n/a	n/a
2014-11-12	11020303_A11	Extract	1.23312	1.28578	1.25945	no	no	n/a	n/a	n/a	n/a	n/a	n/a	n/a	n/a	n/a
2014-11-13	11030602_G04	Extract	1.29381	1.22452	1.25916	no	no	n/a	n/a	n/a	n/a	n/a	n/a	n/a	n/a	n/a
2014-11-11	11040910_B12	Extract	1.20428	1.31405	1.25916	no	no	n/a	n/a	n/a	n/a	n/a	n/a	n/a	n/a	n/a
2014-11-25	11000605_B03	Extract	1.2557	1.262	1.25885	no	no	n/a	n/a	n/a	n/a	n/a	n/a	n/a	n/a	n/a
2014-11-17	11040605_D05	Extract	1.14292	1.37462	1.25877	no	no	n/a	n/a	n/a	n/a	n/a	n/a	n/a	n/a	n/a
2014-12-01	97010133_E07	Extract	1.26931	1.24754	1.25842	no	no	n/a	n/a	n/a	n/a	n/a	n/a	n/a	n/a	n/a
2014-11-19	11090205_E07	Extract	1.26388	1.25281	1.25835	no	no	n/a	n/a	n/a	n/a	n/a	n/a	n/a	n/a	n/a
2014-11-18	11040908_G07	Extract	1.24336	1.27326	1.25831	no	no	n/a	n/a	n/a	n/a	n/a	n/a	n/a	n/a	n/a
2014-12-03	97110119_C07	Extract	1.15162	1.36411	1.25787	no	no	n/a	n/a	n/a	n/a	n/a	n/a	n/a	n/a	n/a
2014-11-12	11020303_B03	Extract	1.29853	1.2167	1.25761	no	no	n/a	n/a	n/a	n/a	n/a	n/a	n/a	n/a	n/a
2014-11-24	99100102_E08	Extract	1.33962	1.17541	1.25752	no	no	n/a	n/a	n/a	n/a	n/a	n/a	n/a	n/a	n/a
2014-11-17	11040605_E06	Extract	1.24928	1.2656	1.25744	no	no	n/a	n/a	n/a	n/a	n/a	n/a	n/a	n/a	n/a
2014-11-17	11040406_C09	Extract	1.22971	1.28474	1.25722	no	no	n/a	n/a	n/a	n/a	n/a	n/a	n/a	n/a	n/a
2014-11-17	11030538_C05	Extract	1.2775	1.23693	1.25721	no	no	n/a	n/a	n/a	n/a	n/a	n/a	n/a	n/a	n/a
2014-12-01	97010133_E06	Extract	1.35062	1.16348	1.25705	no	no	n/a	n/a	n/a	n/a	n/a	n/a	n/a	n/a	n/a
2014-12-03	11030704_E09	Extract	1.57728	0.936473	1.25688	yes	yes	Extract 146	C023571	Chondropsidae	Batzella	cf. rosea	no	n/a	n/a	n/a
2014-11-13	11040206_F06	Extract	1.23045	1.28317	1.25681	no	no	n/a	n/a	n/a	n/a	n/a	n/a	n/a	n/a	n/a
2014-11-16	11020714_E03	Extract	1.203	1.3094	1.2562	no	no	n/a	n/a	n/a	n/a	n/a	n/a	n/a	n/a	n/a
2014-11-13	11030304_B07	Extract	1.32798	1.18341	1.25569	no	no	n/a	n/a	n/a	n/a	n/a	n/a	n/a	n/a	n/a
2014-12-03	97110119_C06	Extract	1.26008	1.25127	1.25567	no	no	n/a	n/a	n/a	n/a	n/a	n/a	n/a	n/a	n/a
2014-11-17	11030818_F02	Extract	1.37149	1.13853	1.25501	no	no	n/a	n/a	n/a	n/a	n/a	n/a	n/a	n/a	n/a
2014-11-19	11040208_E05	Extract	1.25874	1.25059	1.25467	no	no	n/a	n/a	n/a	n/a	n/a	n/a	n/a	n/a	n/a
2014-11-17	11040605_F07	Extract	1.28037	1.22876	1.25457	no	no	n/a	n/a	n/a	n/a	n/a	n/a	n/a	n/a	n/a
2014-11-18	11041010_C08	Extract	1.23839	1.2696	1.254	no	no	n/a	n/a	n/a	n/a	n/a	n/a	n/a	n/a	n/a
2014-11-19	11090304_G11	Extract	1.32895	1.17879	1.25387	no	no	n/a	n/a	n/a	n/a	n/a	n/a	n/a	n/a	n/a
2014-11-20	11020906_E03	Extract	1.2204	1.28713	1.25377	no	no	n/a	n/a	n/a	n/a	n/a	n/a	n/a	n/a	n/a
2014-11-25	11010341_H09	Extract	1.22399	1.28252	1.25325	no	no	n/a	n/a	n/a	n/a	n/a	n/a	n/a	n/a	n/a
2014-11-13	11030110_E05	Extract	1.40658	1.09984	1.25321	no	no	n/a	n/a	n/a	n/a	n/a	n/a	n/a	n/a	n/a
2014-11-13	11030111_E11	Extract	1.23146	1.27446	1.25296	no	no	n/a	n/a	n/a	n/a	n/a	n/a	n/a	n/a	n/a
2014-11-19	11100303_C10	Extract	1.40075	1.10506	1.25291	no	no	n/a	n/a	n/a	n/a	n/a	n/a	n/a	n/a	n/a
2014-11-17	11040604_C07	Extract	1.2715	1.23386	1.25268	no	no	n/a	n/a	n/a	n/a	n/a	n/a	n/a	n/a	n/a
2014-11-25	11010341_B03	Extract	1.31194	1.19307	1.2525	no	no	n/a	n/a	n/a	n/a	n/a	n/a	n/a	n/a	n/a
2014-11-19	11040302_C02	Extract	1.23594	1.26863	1.25228	no	no	n/a	n/a	n/a	n/a	n/a	n/a	n/a	n/a	n/a
2014-11-20	11060422_B06	Extract	1.1997	1.30417	1.25194	no	no	n/a	n/a	n/a	n/a	n/a	n/a	n/a	n/a	n/a
2014-11-13	11030312_G03	Extract	1.22574	1.27714	1.25144	no	no	n/a	n/a	n/a	n/a	n/a	n/a	n/a	n/a	n/a
2014-12-03	97110121_B06	Extract	1.24092	1.26191	1.25142	no	no	n/a	n/a	n/a	n/a	n/a	n/a	n/a	n/a	n/a
2014-11-13	11030106_E04	Extract	1.35773	1.14481	1.25127	no	no	n/a	n/a	n/a	n/a	n/a	n/a	n/a	n/a	n/a
2014-11-16	11040114_D05	Extract	1.18711	1.31429	1.2507	no	no	n/a	n/a	n/a	n/a	n/a	n/a	n/a	n/a	n/a
2014-12-01	11050902_E05	Extract	1.21245	1.28873	1.25059	no	no	n/a	n/a	n/a	n/a	n/a	n/a	n/a	n/a	n/a
2014-12-01	97010133_E04	Extract	1.26931	1.23155	1.25043	no	no	n/a	n/a	n/a	n/a	n/a	n/a	n/a	n/a	n/a
2014-11-13	97110135_B07	Extract	1.32115	1.17832	1.24973	no	no	n/a	n/a	n/a	n/a	n/a	n/a	n/a	n/a	n/a
2014-11-17	11040817_D03	Extract	1.19818	1.30044	1.24931	no	no	n/a	n/a	n/a	n/a	n/a	n/a	n/a	n/a	n/a
2014-11-18	11070202_A03	Extract	1.78586	0.712726	1.24929	no	no	n/a	n/a	n/a	n/a	n/a	n/a	n/a	n/a	n/a
2014-11-11	11040910_D12	Extract	1.19252	1.3059	1.24921	no	no	n/a	n/a	n/a	n/a	n/a	n/a	n/a	n/a	n/a
2014-12-01	11040806_G04	Extract	1.2176	1.28046	1.24903	no	no	n/a	n/a	n/a	n/a	n/a	n/a	n/a	n/a	n/a
2014-11-17	11030510_G09	Extract	1.29913	1.19881	1.24897	no	no	n/a	n/a	n/a	n/a	n/a	n/a	n/a	n/a	n/a
2014-11-13	97110132_D08	Extract	1.19752	1.29954	1.24853	no	no	n/a	n/a	n/a	n/a	n/a	n/a	n/a	n/a	n/a
2014-11-13	11030122_H10	Extract	1.20008	1.29629	1.24818	no	no	n/a	n/a	n/a	n/a	n/a	n/a	n/a	n/a	n/a
2014-11-25	11001105_E11	Extract	1.21915	1.27712	1.24814	no	no	n/a	n/a	n/a	n/a	n/a	n/a	n/a	n/a	n/a
2014-11-13	11030312_F09	Extract	1.26283	1.23276	1.24779	no	no	n/a	n/a	n/a	n/a	n/a	n/a	n/a	n/a	n/a
2014-11-18	11041107_E07	Extract	1.24046	1.25501	1.24774	no	no	n/a	n/a	n/a	n/a	n/a	n/a	n/a	n/a	n/a
2014-11-19	11040208_D07	Extract	1.18069	1.31399	1.24734	no	no	n/a	n/a	n/a	n/a	n/a	n/a	n/a	n/a	n/a
2014-11-19	11100206_D08	Extract	1.24985	1.24467	1.24726	no	no	n/a	n/a	n/a	n/a	n/a	n/a	n/a	n/a	n/a
2014-11-17	11040823_C02	Extract	1.28169	1.21278	1.24723	no	no	n/a	n/a	n/a	n/a	n/a	n/a	n/a	n/a	n/a
2014-11-17	11031106_E06	Extract	1.35378	1.13934	1.24656	no	no	n/a	n/a	n/a	n/a	n/a	n/a	n/a	n/a	n/a
2014-11-17	11040309_A05	Extract	1.23492	1.25812	1.24652	no	no	n/a	n/a	n/a	n/a	n/a	n/a	n/a	n/a	n/a
2014-11-25	11020610_B09	Extract	1.18473	1.30782	1.24628	no	no	n/a	n/a	n/a	n/a	n/a	n/a	n/a	n/a	n/a
2014-11-18	11041211_F10	Extract	1.15476	1.3377	1.24623	no	no	n/a	n/a	n/a	n/a	n/a	n/a	n/a	n/a	n/a
2014-11-16	96119119_D06	Extract	1.2286	1.2632	1.2459	no	no	n/a	n/a	n/a	n/a	n/a	n/a	n/a	n/a	n/a
2014-11-13	11030110_E07	Extract	1.29055	1.20069	1.24562	no	no	n/a	n/a	n/a	n/a	n/a	n/a	n/a	n/a	n/a
2014-11-18	97010105_D04	Extract	1.17871	1.31216	1.24543	no	no	n/a	n/a	n/a	n/a	n/a	n/a	n/a	n/a	n/a
2014-11-17	11040305_C09	Extract	1.03113	1.45957	1.24535	no	no	n/a	n/a	n/a	n/a	n/a	n/a	n/a	n/a	n/a
2014-12-01	11040109_E06	Extract	1.27361	1.21664	1.24512	no	no	n/a	n/a	n/a	n/a	n/a	n/a	n/a	n/a	n/a
2014-11-11	11040910_A02	Extract	1.12769	1.36235	1.24502	no	no	n/a	n/a	n/a	n/a	n/a	n/a	n/a	n/a	n/a
2014-11-19	11100903_H12	Extract	1.13676	1.35306	1.24491	no	no	n/a	n/a	n/a	n/a	n/a	n/a	n/a	n/a	n/a
2014-11-18	11041211_F12	Extract	1.20112	1.28843	1.24478	no	no	n/a	n/a	n/a	n/a	n/a	n/a	n/a	n/a	n/a
2014-11-12	11011023_F09	Extract	1.29643	1.19302	1.24473	no	no	n/a	n/a	n/a	n/a	n/a	n/a	n/a	n/a	n/a
2014-12-04	97060143_B09	Extract	1.24226	1.24714	1.2447	no	no	n/a	n/a	n/a	n/a	n/a	n/a	n/a	n/a	n/a
2014-11-19	11040302_E05	Extract	1.19465	1.29453	1.24459	no	no	n/a	n/a	n/a	n/a	n/a	n/a	n/a	n/a	n/a
2014-12-01	11030901_H02	Extract	1.20365	1.28549	1.24457	no	no	n/a	n/a	n/a	n/a	n/a	n/a	n/a	n/a	n/a
2014-11-12	11020624_F10	Extract	1.21955	1.26866	1.2441	no	no	n/a	n/a	n/a	n/a	n/a	n/a	n/a	n/a	n/a
2014-11-13	97110135_A07	Extract	1.24837	1.23904	1.2437	no	no	n/a	n/a	n/a	n/a	n/a	n/a	n/a	n/a	n/a
2014-11-19	11100701_C04	Extract	1.3478	1.13919	1.24349	no	no	n/a	n/a	n/a	n/a	n/a	n/a	n/a	n/a	n/a
2014-11-18	97010104_D05	Extract	1.29495	1.19192	1.24344	no	no	n/a	n/a	n/a	n/a	n/a	n/a	n/a	n/a	n/a
2014-11-25	11010903_E04	Extract	1.25669	1.22973	1.24321	no	no	n/a	n/a	n/a	n/a	n/a	n/a	n/a	n/a	n/a
2014-11-13	11030703_A05	Extract	1.25685	1.22952	1.24319	no	no	n/a	n/a	n/a	n/a	n/a	n/a	n/a	n/a	n/a
2014-11-24	11030712_E10	Extract	1.31706	1.16907	1.24307	no	no	n/a	n/a	n/a	n/a	n/a	n/a	n/a	n/a	n/a
2014-11-13	11030706_B03	Extract	1.20375	1.28182	1.24279	no	no	n/a	n/a	n/a	n/a	n/a	n/a	n/a	n/a	n/a
2014-11-25	11020501_C07	Extract	1.26583	1.21958	1.2427	no	no	n/a	n/a	n/a	n/a	n/a	n/a	n/a	n/a	n/a
2014-12-03	97110119_B07	Extract	1.17013	1.31517	1.24265	no	no	n/a	n/a	n/a	n/a	n/a	n/a	n/a	n/a	n/a
2014-11-20	11060102_D09	Extract	1.1218	1.36245	1.24213	no	no	n/a	n/a	n/a	n/a	n/a	n/a	n/a	n/a	n/a
2014-11-11	11040910_B02	Extract	1.17185	1.30915	1.2405	no	no	n/a	n/a	n/a	n/a	n/a	n/a	n/a	n/a	n/a
2014-11-19	11040208_E02	Extract	1.21431	1.26666	1.24049	no	no	n/a	n/a	n/a	n/a	n/a	n/a	n/a	n/a	n/a
2014-12-03	11030513_D09	Extract	1.63861	0.84209	1.24035	yes	yes	Extract 147	C023305	Telestidae	Carijoa	sp.	no	n/a	n/a	n/a
2014-11-16	11040203_F09	Extract	1.23976	1.24044	1.2401	no	no	n/a	n/a	n/a	n/a	n/a	n/a	n/a	n/a	n/a
2014-12-03	11000413_D08	Extract	1.17421	1.30488	1.23955	no	no	n/a	n/a	n/a	n/a	n/a	n/a	n/a	n/a	n/a
2014-11-11	11070303_B02	Extract	1.159	1.31956	1.23928	no	no	n/a	n/a	n/a	n/a	n/a	n/a	n/a	n/a	n/a
2014-11-17	11040920_C09	Extract	1.20844	1.26964	1.23904	no	no	n/a	n/a	n/a	n/a	n/a	n/a	n/a	n/a	n/a
2014-11-17	11041106_D06	Extract	1.25337	1.22443	1.2389	no	no	n/a	n/a	n/a	n/a	n/a	n/a	n/a	n/a	n/a
2014-11-19	11090501_B02	Extract	1.26921	1.20825	1.23873	no	no	n/a	n/a	n/a	n/a	n/a	n/a	n/a	n/a	n/a
2014-11-13	11030602_H03	Extract	1.28128	1.19616	1.23872	no	no	n/a	n/a	n/a	n/a	n/a	n/a	n/a	n/a	n/a
2014-11-25	11010811_D12	Extract	1.21096	1.26628	1.23862	no	no	n/a	n/a	n/a	n/a	n/a	n/a	n/a	n/a	n/a
2014-11-18	11041211_A08	Extract	1.17566	1.30153	1.2386	no	no	n/a	n/a	n/a	n/a	n/a	n/a	n/a	n/a	n/a
2014-11-11	11040818_A10	Extract	1.24369	1.23281	1.23825	no	no	n/a	n/a	n/a	n/a	n/a	n/a	n/a	n/a	n/a
2014-11-17	11031240_E07	Extract	1.2499	1.22596	1.23793	no	no	n/a	n/a	n/a	n/a	n/a	n/a	n/a	n/a	n/a
2014-11-11	11040812_D11	Extract	1.29834	1.17704	1.23769	no	no	n/a	n/a	n/a	n/a	n/a	n/a	n/a	n/a	n/a
2014-11-18	11050502_D09	Extract	1.27907	1.19618	1.23762	no	no	n/a	n/a	n/a	n/a	n/a	n/a	n/a	n/a	n/a
2014-11-25	11010341_A12	Extract	1.28118	1.19363	1.2374	no	no	n/a	n/a	n/a	n/a	n/a	n/a	n/a	n/a	n/a
2014-11-13	11040206_C06	Extract	1.22242	1.25216	1.23729	no	no	n/a	n/a	n/a	n/a	n/a	n/a	n/a	n/a	n/a
2014-11-13	97110135_F07	Extract	1.14858	1.32593	1.23726	no	no	n/a	n/a	n/a	n/a	n/a	n/a	n/a	n/a	n/a
2014-11-19	11100701_C12	Extract	1.29379	1.17998	1.23688	no	no	n/a	n/a	n/a	n/a	n/a	n/a	n/a	n/a	n/a
2014-11-24	99120101_F05	Extract	1.27584	1.19727	1.23655	no	no	n/a	n/a	n/a	n/a	n/a	n/a	n/a	n/a	n/a
2014-11-12	11010310_G03	Extract	1.26857	1.20436	1.23646	no	no	n/a	n/a	n/a	n/a	n/a	n/a	n/a	n/a	n/a
2014-11-13	11030501_A05	Extract	1.31576	1.15695	1.23636	no	no	n/a	n/a	n/a	n/a	n/a	n/a	n/a	n/a	n/a
2014-12-01	11040808_E02	Extract	1.16517	1.30702	1.2361	no	no	n/a	n/a	n/a	n/a	n/a	n/a	n/a	n/a	n/a
2014-11-13	97110134_E05	Extract	1.09209	1.38003	1.23606	no	no	n/a	n/a	n/a	n/a	n/a	n/a	n/a	n/a	n/a
2014-11-18	11040908_D09	Extract	1.35605	1.11601	1.23603	no	no	n/a	n/a	n/a	n/a	n/a	n/a	n/a	n/a	n/a
2014-11-18	11050302_C09	Extract	1.24697	1.2249	1.23594	no	no	n/a	n/a	n/a	n/a	n/a	n/a	n/a	n/a	n/a
2014-11-17	11040823_D04	Extract	1.24618	1.22567	1.23592	no	no	n/a	n/a	n/a	n/a	n/a	n/a	n/a	n/a	n/a
2014-11-17	11040605_D04	Extract	1.23989	1.23173	1.23581	no	no	n/a	n/a	n/a	n/a	n/a	n/a	n/a	n/a	n/a
2014-11-13	11030111_E10	Extract	1.20629	1.26496	1.23563	no	no	n/a	n/a	n/a	n/a	n/a	n/a	n/a	n/a	n/a
2014-12-03	97110119_D08	Extract	1.20162	1.26912	1.23537	no	no	n/a	n/a	n/a	n/a	n/a	n/a	n/a	n/a	n/a
2014-11-18	11040522_E04	Extract	1.24315	1.22715	1.23515	no	no	n/a	n/a	n/a	n/a	n/a	n/a	n/a	n/a	n/a
2014-11-17	11040817_E05	Extract	1.29419	1.17591	1.23505	no	no	n/a	n/a	n/a	n/a	n/a	n/a	n/a	n/a	n/a
2014-12-02	97070139_E04	Extract	1.49682	0.973241	1.23503	no	no	n/a	n/a	n/a	n/a	n/a	n/a	n/a	n/a	n/a
2014-11-19	11090501_F02	Extract	1.22213	1.24783	1.23498	no	no	n/a	n/a	n/a	n/a	n/a	n/a	n/a	n/a	n/a
2014-11-17	11040305_E02	Extract	1.1562	1.31292	1.23456	no	no	n/a	n/a	n/a	n/a	n/a	n/a	n/a	n/a	n/a
2014-12-04	97060143_A08	Extract	1.12586	1.34268	1.23427	no	no	n/a	n/a	n/a	n/a	n/a	n/a	n/a	n/a	n/a
2014-11-24	99120101_F06	Extract	1.24303	1.22512	1.23408	no	no	n/a	n/a	n/a	n/a	n/a	n/a	n/a	n/a	n/a
2014-11-17	11040817_E03	Extract	1.28875	1.17937	1.23406	no	no	n/a	n/a	n/a	n/a	n/a	n/a	n/a	n/a	n/a
2014-11-13	11030407_D04	Extract	1.28783	1.18002	1.23392	no	no	n/a	n/a	n/a	n/a	n/a	n/a	n/a	n/a	n/a
2014-12-01	97010133_E08	Extract	1.19971	1.26794	1.23382	no	no	n/a	n/a	n/a	n/a	n/a	n/a	n/a	n/a	n/a
2014-11-17	11030818_C06	Extract	1.22489	1.24264	1.23376	no	no	n/a	n/a	n/a	n/a	n/a	n/a	n/a	n/a	n/a
2014-11-12	11010323_H02	Extract	1.26798	1.19935	1.23366	no	no	n/a	n/a	n/a	n/a	n/a	n/a	n/a	n/a	n/a
2014-11-13	11030602_G08	Extract	1.29251	1.17461	1.23356	no	no	n/a	n/a	n/a	n/a	n/a	n/a	n/a	n/a	n/a
2014-11-13	11030613_A10	Extract	1.28256	1.18363	1.2331	no	no	n/a	n/a	n/a	n/a	n/a	n/a	n/a	n/a	n/a
2014-11-17	11030818_D06	Extract	1.37218	1.09375	1.23297	no	no	n/a	n/a	n/a	n/a	n/a	n/a	n/a	n/a	n/a
2014-11-19	11090304_G05	Extract	1.28275	1.18318	1.23297	no	no	n/a	n/a	n/a	n/a	n/a	n/a	n/a	n/a	n/a
2014-11-17	11040501_D02	Extract	1.24629	1.21939	1.23284	no	no	n/a	n/a	n/a	n/a	n/a	n/a	n/a	n/a	n/a
2014-11-13	11030125_E05	Extract	1.26628	1.19867	1.23247	no	no	n/a	n/a	n/a	n/a	n/a	n/a	n/a	n/a	n/a
2014-11-17	11031106_E02	Extract	1.32936	1.13539	1.23237	no	no	n/a	n/a	n/a	n/a	n/a	n/a	n/a	n/a	n/a
2014-11-25	11020511_B04	Extract	1.17422	1.29051	1.23237	no	no	n/a	n/a	n/a	n/a	n/a	n/a	n/a	n/a	n/a
2014-11-19	11100905_D02	Extract	1.1777	1.28667	1.23219	no	no	n/a	n/a	n/a	n/a	n/a	n/a	n/a	n/a	n/a
2014-11-12	11020212_C02	Extract	1.15825	1.30513	1.23169	no	no	n/a	n/a	n/a	n/a	n/a	n/a	n/a	n/a	n/a
2014-11-17	11041106_H05	Extract	1.21265	1.24965	1.23115	no	no	n/a	n/a	n/a	n/a	n/a	n/a	n/a	n/a	n/a
2014-11-20	11071105_G06	Extract	1.3724	1.08888	1.23064	no	no	n/a	n/a	n/a	n/a	n/a	n/a	n/a	n/a	n/a
2014-11-18	11041010_B05	Extract	1.26592	1.19519	1.23056	no	no	n/a	n/a	n/a	n/a	n/a	n/a	n/a	n/a	n/a
2014-11-25	11010341_B02	Extract	1.26553	1.19552	1.23052	no	no	n/a	n/a	n/a	n/a	n/a	n/a	n/a	n/a	n/a
2014-12-03	97110119_B06	Extract	1.16428	1.29618	1.23023	no	no	n/a	n/a	n/a	n/a	n/a	n/a	n/a	n/a	n/a
2014-11-13	97110132_D06	Extract	1.17696	1.283	1.22998	no	no	n/a	n/a	n/a	n/a	n/a	n/a	n/a	n/a	n/a
2014-11-17	11030710_E05	Extract	1.20304	1.25674	1.22989	no	no	n/a	n/a	n/a	n/a	n/a	n/a	n/a	n/a	n/a
2014-11-17	11040906_A06	Extract	1.31871	1.14083	1.22977	no	no	n/a	n/a	n/a	n/a	n/a	n/a	n/a	n/a	n/a
2014-11-12	11030105_C05	Extract	1.29071	1.16842	1.22956	no	no	n/a	n/a	n/a	n/a	n/a	n/a	n/a	n/a	n/a
2014-11-12	11010702_F04	Extract	1.22861	1.23012	1.22936	no	no	n/a	n/a	n/a	n/a	n/a	n/a	n/a	n/a	n/a
2014-11-25	11000909_F04	Extract	1.23456	1.22404	1.2293	no	no	n/a	n/a	n/a	n/a	n/a	n/a	n/a	n/a	n/a
2014-11-19	11040208_C09	Extract	1.1699	1.28791	1.22891	no	no	n/a	n/a	n/a	n/a	n/a	n/a	n/a	n/a	n/a
2014-11-19	11100302_F03	Extract	1.2441	1.21366	1.22888	no	no	n/a	n/a	n/a	n/a	n/a	n/a	n/a	n/a	n/a
2014-11-18	11041010_D09	Extract	1.18891	1.26749	1.2282	no	no	n/a	n/a	n/a	n/a	n/a	n/a	n/a	n/a	n/a
2014-11-13	11030122_D10	Extract	1.25446	1.20041	1.22744	no	no	n/a	n/a	n/a	n/a	n/a	n/a	n/a	n/a	n/a
2014-11-13	11030317_B02	Extract	1.25945	1.19533	1.22739	no	no	n/a	n/a	n/a	n/a	n/a	n/a	n/a	n/a	n/a
2014-11-13	97110135_B05	Extract	1.08884	1.36563	1.22723	no	no	n/a	n/a	n/a	n/a	n/a	n/a	n/a	n/a	n/a
2014-11-11	11040818_E12	Extract	1.21604	1.23803	1.22703	no	no	n/a	n/a	n/a	n/a	n/a	n/a	n/a	n/a	n/a
2014-11-12	11011023_H03	Extract	1.264	1.18885	1.22642	no	no	n/a	n/a	n/a	n/a	n/a	n/a	n/a	n/a	n/a
2014-11-25	11010811_F12	Extract	1.11823	1.33405	1.22614	no	no	n/a	n/a	n/a	n/a	n/a	n/a	n/a	n/a	n/a
2014-11-19	11100302_D02	Extract	1.45567	0.996555	1.22611	no	no	n/a	n/a	n/a	n/a	n/a	n/a	n/a	n/a	n/a
2014-12-02	11040812_E11	Extract	1.22641	1.22569	1.22605	no	no	n/a	n/a	n/a	n/a	n/a	n/a	n/a	n/a	n/a
2014-11-20	11060102_D10	Extract	1.2358	1.21506	1.22543	no	no	n/a	n/a	n/a	n/a	n/a	n/a	n/a	n/a	n/a
2014-11-19	11040209_E08	Extract	1.1689	1.28185	1.22538	no	no	n/a	n/a	n/a	n/a	n/a	n/a	n/a	n/a	n/a
2014-11-20	11020906_D07	Extract	1.24903	1.20146	1.22525	no	no	n/a	n/a	n/a	n/a	n/a	n/a	n/a	n/a	n/a
2014-12-01	98120125_E12	Extract	1.31143	1.13904	1.22523	no	no	n/a	n/a	n/a	n/a	n/a	n/a	n/a	n/a	n/a
2014-11-17	11040603_C02	Extract	1.21211	1.23706	1.22458	no	no	n/a	n/a	n/a	n/a	n/a	n/a	n/a	n/a	n/a
2014-11-19	11090206_A12	Extract	1.46285	0.98588	1.22436	no	no	n/a	n/a	n/a	n/a	n/a	n/a	n/a	n/a	n/a
2014-12-02	97050161_E05	Extract	1.30032	1.14828	1.2243	no	no	n/a	n/a	n/a	n/a	n/a	n/a	n/a	n/a	n/a
2014-11-13	11030703_G04	Extract	1.22811	1.21976	1.22393	no	no	n/a	n/a	n/a	n/a	n/a	n/a	n/a	n/a	n/a
2014-11-17	11040603_B05	Extract	1.22182	1.2253	1.22356	no	no	n/a	n/a	n/a	n/a	n/a	n/a	n/a	n/a	n/a
2014-11-18	11070206_C03	Extract	1.24873	1.19836	1.22354	no	no	n/a	n/a	n/a	n/a	n/a	n/a	n/a	n/a	n/a
2014-11-16	11040203_G06	Extract	1.21687	1.22987	1.22337	no	no	n/a	n/a	n/a	n/a	n/a	n/a	n/a	n/a	n/a
2014-11-17	11030536_E11	Extract	1.19659	1.24993	1.22326	no	no	n/a	n/a	n/a	n/a	n/a	n/a	n/a	n/a	n/a
2014-11-18	11031024_C04	Extract	1.26983	1.1765	1.22316	no	no	n/a	n/a	n/a	n/a	n/a	n/a	n/a	n/a	n/a
2014-11-11	11040813_F12	Extract	1.2014	1.24488	1.22314	no	no	n/a	n/a	n/a	n/a	n/a	n/a	n/a	n/a	n/a
2014-11-19	11040209_E07	Extract	1.14906	1.29719	1.22313	no	no	n/a	n/a	n/a	n/a	n/a	n/a	n/a	n/a	n/a
2014-12-04	98070109_E09	Extract	1.25563	1.19046	1.22305	no	no	n/a	n/a	n/a	n/a	n/a	n/a	n/a	n/a	n/a
2014-11-11	11040813_A04	Extract	1.16995	1.27489	1.22242	no	no	n/a	n/a	n/a	n/a	n/a	n/a	n/a	n/a	n/a
2014-11-18	97010104_D08	Extract	1.19724	1.24719	1.22222	no	no	n/a	n/a	n/a	n/a	n/a	n/a	n/a	n/a	n/a
2014-12-02	11020513_D03	Extract	1.11601	1.32769	1.22185	no	no	n/a	n/a	n/a	n/a	n/a	n/a	n/a	n/a	n/a
2014-11-12	11020212_F11	Extract	1.22163	1.22194	1.22179	no	no	n/a	n/a	n/a	n/a	n/a	n/a	n/a	n/a	n/a
2014-11-13	97110135_F06	Extract	1.08937	1.35338	1.22138	no	no	n/a	n/a	n/a	n/a	n/a	n/a	n/a	n/a	n/a
2014-12-02	97050161_C10	Extract	1.23355	1.20909	1.22132	no	no	n/a	n/a	n/a	n/a	n/a	n/a	n/a	n/a	n/a
2014-11-19	11090301_E06	Extract	1.23523	1.20686	1.22105	no	no	n/a	n/a	n/a	n/a	n/a	n/a	n/a	n/a	n/a
2014-11-13	11030110_D06	Extract	1.21189	1.22919	1.22054	no	no	n/a	n/a	n/a	n/a	n/a	n/a	n/a	n/a	n/a
2014-12-02	97050161_C02	Extract	1.25381	1.18691	1.22036	no	no	n/a	n/a	n/a	n/a	n/a	n/a	n/a	n/a	n/a
2014-11-13	11030201_C04	Extract	1.2046	1.23579	1.2202	no	no	n/a	n/a	n/a	n/a	n/a	n/a	n/a	n/a	n/a
2014-11-12	11020624_A07	Extract	1.29973	1.14064	1.22018	no	no	n/a	n/a	n/a	n/a	n/a	n/a	n/a	n/a	n/a
2014-11-19	11090201_B04	Extract	1.15664	1.2832	1.21992	no	no	n/a	n/a	n/a	n/a	n/a	n/a	n/a	n/a	n/a
2014-11-18	97010109_C05	Extract	1.21827	1.22137	1.21982	no	no	n/a	n/a	n/a	n/a	n/a	n/a	n/a	n/a	n/a
2014-12-04	11000917_F09	Extract	0.983303	1.4558	1.21955	no	no	n/a	n/a	n/a	n/a	n/a	n/a	n/a	n/a	n/a
2014-11-13	11030122_C03	Extract	1.26226	1.17667	1.21946	no	no	n/a	n/a	n/a	n/a	n/a	n/a	n/a	n/a	n/a
2014-12-04	97060143_E08	Extract	1.15962	1.27897	1.21929	no	no	n/a	n/a	n/a	n/a	n/a	n/a	n/a	n/a	n/a
2014-11-13	97110140_F06	Extract	1.34376	1.09408	1.21892	no	no	n/a	n/a	n/a	n/a	n/a	n/a	n/a	n/a	n/a
2014-11-17	11030510_D07	Extract	1.21973	1.21809	1.21891	no	no	n/a	n/a	n/a	n/a	n/a	n/a	n/a	n/a	n/a
2014-11-25	11020501_B05	Extract	1.22774	1.21005	1.21889	no	no	n/a	n/a	n/a	n/a	n/a	n/a	n/a	n/a	n/a
2014-12-03	97110123_A04	Extract	1.2548	1.18226	1.21853	no	no	n/a	n/a	n/a	n/a	n/a	n/a	n/a	n/a	n/a
2014-11-12	11010912_G05	Extract	1.23716	1.19986	1.21851	no	no	n/a	n/a	n/a	n/a	n/a	n/a	n/a	n/a	n/a
2014-11-17	11040906_B08	Extract	1.15319	1.28309	1.21814	no	no	n/a	n/a	n/a	n/a	n/a	n/a	n/a	n/a	n/a
2014-11-11	11040812_A03	Extract	1.20428	1.23184	1.21806	no	no	n/a	n/a	n/a	n/a	n/a	n/a	n/a	n/a	n/a
2014-11-19	11100804_D04	Extract	1.33437	1.10154	1.21796	no	no	n/a	n/a	n/a	n/a	n/a	n/a	n/a	n/a	n/a
2014-11-25	11010341_E12	Extract	1.1466	1.28928	1.21794	no	no	n/a	n/a	n/a	n/a	n/a	n/a	n/a	n/a	n/a
2014-11-13	97110142_D11	Extract	1.10858	1.32688	1.21773	no	no	n/a	n/a	n/a	n/a	n/a	n/a	n/a	n/a	n/a
2014-11-12	11030105_A03	Extract	1.26139	1.17406	1.21772	no	no	n/a	n/a	n/a	n/a	n/a	n/a	n/a	n/a	n/a
2014-11-13	11030304_F05	Extract	1.18539	1.24992	1.21766	no	no	n/a	n/a	n/a	n/a	n/a	n/a	n/a	n/a	n/a
2014-11-19	11100905_G04	Extract	1.23472	1.20058	1.21765	no	no	n/a	n/a	n/a	n/a	n/a	n/a	n/a	n/a	n/a
2014-12-02	11020201_C04	Extract	1.10561	1.32967	1.21764	no	no	n/a	n/a	n/a	n/a	n/a	n/a	n/a	n/a	n/a
2014-11-13	11030509_G10	Extract	1.23719	1.19782	1.2175	no	no	n/a	n/a	n/a	n/a	n/a	n/a	n/a	n/a	n/a
2014-11-17	11041105_D05	Extract	1.15682	1.27814	1.21748	no	no	n/a	n/a	n/a	n/a	n/a	n/a	n/a	n/a	n/a
2014-11-19	11040208_F09	Extract	1.18266	1.25167	1.21717	no	no	n/a	n/a	n/a	n/a	n/a	n/a	n/a	n/a	n/a
2014-11-19	11100806_G11	Extract	1.35996	1.07374	1.21685	no	no	n/a	n/a	n/a	n/a	n/a	n/a	n/a	n/a	n/a
2014-11-11	11040818_A12	Extract	1.19347	1.23998	1.21672	no	no	n/a	n/a	n/a	n/a	n/a	n/a	n/a	n/a	n/a
2014-11-16	11030917_F11	Extract	1.23014	1.20324	1.21669	no	no	n/a	n/a	n/a	n/a	n/a	n/a	n/a	n/a	n/a
2014-11-17	11030818_E07	Extract	1.2935	1.13987	1.21668	no	no	n/a	n/a	n/a	n/a	n/a	n/a	n/a	n/a	n/a
2014-11-19	11040303_A05	Extract	1.33605	1.09731	1.21668	no	no	n/a	n/a	n/a	n/a	n/a	n/a	n/a	n/a	n/a
2014-12-01	11040531_E11	Extract	1.23428	1.19865	1.21646	no	no	n/a	n/a	n/a	n/a	n/a	n/a	n/a	n/a	n/a
2014-11-11	11040812_H09	Extract	1.21572	1.21717	1.21645	no	no	n/a	n/a	n/a	n/a	n/a	n/a	n/a	n/a	n/a
2014-11-19	11100303_G02	Extract	1.29268	1.14012	1.2164	no	no	n/a	n/a	n/a	n/a	n/a	n/a	n/a	n/a	n/a
2014-11-19	96110105_E06	Extract	1.20254	1.23012	1.21633	no	no	n/a	n/a	n/a	n/a	n/a	n/a	n/a	n/a	n/a
2014-11-17	11031106_F02	Extract	1.19257	1.24	1.21628	no	no	n/a	n/a	n/a	n/a	n/a	n/a	n/a	n/a	n/a
2014-12-03	97110119_C10	Extract	1.28995	1.14251	1.21623	no	no	n/a	n/a	n/a	n/a	n/a	n/a	n/a	n/a	n/a
2014-11-13	11030201_A06	Extract	1.31232	1.11998	1.21615	no	no	n/a	n/a	n/a	n/a	n/a	n/a	n/a	n/a	n/a
2014-11-20	11090601_G07	Extract	1.1542	1.27783	1.21601	no	no	n/a	n/a	n/a	n/a	n/a	n/a	n/a	n/a	n/a
2014-11-17	11041106_G06	Extract	1.19008	1.24138	1.21573	no	no	n/a	n/a	n/a	n/a	n/a	n/a	n/a	n/a	n/a
2014-11-16	11040202_E02	Extract	1.17282	1.25853	1.21567	no	no	n/a	n/a	n/a	n/a	n/a	n/a	n/a	n/a	n/a
2014-11-17	11031240_E05	Extract	1.22086	1.21009	1.21547	no	no	n/a	n/a	n/a	n/a	n/a	n/a	n/a	n/a	n/a
2014-11-19	11040208_B03	Extract	1.27488	1.15599	1.21544	no	no	n/a	n/a	n/a	n/a	n/a	n/a	n/a	n/a	n/a
2014-11-19	11090302_F07	Extract	1.53016	0.900463	1.21531	no	no	n/a	n/a	n/a	n/a	n/a	n/a	n/a	n/a	n/a
2014-11-25	11001218_E06	Extract	1.2391	1.19145	1.21528	no	no	n/a	n/a	n/a	n/a	n/a	n/a	n/a	n/a	n/a
2014-11-17	11041106_C07	Extract	1.23028	1.20008	1.21518	no	no	n/a	n/a	n/a	n/a	n/a	n/a	n/a	n/a	n/a
2014-11-12	11010608_G05	Extract	1.34123	1.08898	1.21511	no	no	n/a	n/a	n/a	n/a	n/a	n/a	n/a	n/a	n/a
2014-11-13	11031315_G07	Extract	1.22848	1.20172	1.2151	no	no	n/a	n/a	n/a	n/a	n/a	n/a	n/a	n/a	n/a
2014-11-18	11041010_C09	Extract	1.1616	1.26856	1.21508	no	no	n/a	n/a	n/a	n/a	n/a	n/a	n/a	n/a	n/a
2014-11-17	11040406_D08	Extract	1.20527	1.22474	1.215	no	no	n/a	n/a	n/a	n/a	n/a	n/a	n/a	n/a	n/a
2014-11-13	97110132_C09	Extract	1.13262	1.2966	1.21461	no	no	n/a	n/a	n/a	n/a	n/a	n/a	n/a	n/a	n/a
2014-11-19	11090304_H04	Extract	1.13823	1.29086	1.21455	no	no	n/a	n/a	n/a	n/a	n/a	n/a	n/a	n/a	n/a
2014-11-13	97119141_D04	Extract	1.26509	1.16395	1.21452	no	no	n/a	n/a	n/a	n/a	n/a	n/a	n/a	n/a	n/a
2014-11-13	97110132_C11	Extract	1.15995	1.2681	1.21402	no	no	n/a	n/a	n/a	n/a	n/a	n/a	n/a	n/a	n/a
2014-11-17	11040817_F03	Extract	1.22756	1.2001	1.21383	no	no	n/a	n/a	n/a	n/a	n/a	n/a	n/a	n/a	n/a
2014-11-18	11060902_C04	Extract	1.27281	1.15462	1.21371	no	no	n/a	n/a	n/a	n/a	n/a	n/a	n/a	n/a	n/a
2014-11-25	11000605_E05	Extract	1.18186	1.24556	1.21371	no	no	n/a	n/a	n/a	n/a	n/a	n/a	n/a	n/a	n/a
2014-11-25	11010353_C02	Extract	1.26898	1.15833	1.21365	no	no	n/a	n/a	n/a	n/a	n/a	n/a	n/a	n/a	n/a
2014-11-12	11020705_D05	Extract	1.18293	1.24416	1.21355	no	no	n/a	n/a	n/a	n/a	n/a	n/a	n/a	n/a	n/a
2014-11-20	11020814_C04	Extract	1.21279	1.21367	1.21323	no	no	n/a	n/a	n/a	n/a	n/a	n/a	n/a	n/a	n/a
2014-11-12	11010912_B04	Extract	1.27283	1.15359	1.21321	no	no	n/a	n/a	n/a	n/a	n/a	n/a	n/a	n/a	n/a
2014-11-25	11001218_F05	Extract	1.25502	1.17115	1.21308	no	no	n/a	n/a	n/a	n/a	n/a	n/a	n/a	n/a	n/a
2014-11-12	11010329_B06	Extract	1.19751	1.22815	1.21283	no	no	n/a	n/a	n/a	n/a	n/a	n/a	n/a	n/a	n/a
2014-11-18	11050301_C07	Extract	1.1266	1.29862	1.21261	no	no	n/a	n/a	n/a	n/a	n/a	n/a	n/a	n/a	n/a
2014-12-02	11020201_A05	Extract	1.29058	1.13458	1.21258	no	no	n/a	n/a	n/a	n/a	n/a	n/a	n/a	n/a	n/a
2014-11-18	97010105_E05	Extract	1.18052	1.24442	1.21247	no	no	n/a	n/a	n/a	n/a	n/a	n/a	n/a	n/a	n/a
2014-11-19	11100805_A03	Extract	1.17694	1.24753	1.21224	no	no	n/a	n/a	n/a	n/a	n/a	n/a	n/a	n/a	n/a
2014-11-18	11050301_E07	Extract	1.23661	1.18783	1.21222	no	no	n/a	n/a	n/a	n/a	n/a	n/a	n/a	n/a	n/a
2014-11-13	97110134_C06	Extract	1.09018	1.33419	1.21218	no	no	n/a	n/a	n/a	n/a	n/a	n/a	n/a	n/a	n/a
2014-11-19	11040302_B06	Extract	1.15772	1.26613	1.21193	no	no	n/a	n/a	n/a	n/a	n/a	n/a	n/a	n/a	n/a
2014-11-18	11041212_B04	Extract	1.18911	1.23451	1.21181	no	no	n/a	n/a	n/a	n/a	n/a	n/a	n/a	n/a	n/a
2014-11-17	11041106_E06	Extract	1.16799	1.25532	1.21165	no	no	n/a	n/a	n/a	n/a	n/a	n/a	n/a	n/a	n/a
2014-11-18	11041214_A03	Extract	1.28664	1.13641	1.21153	no	no	n/a	n/a	n/a	n/a	n/a	n/a	n/a	n/a	n/a
2014-11-18	11041212_E11	Extract	1.13117	1.29181	1.21149	no	no	n/a	n/a	n/a	n/a	n/a	n/a	n/a	n/a	n/a
2014-11-25	11010353_B04	Extract	1.2662	1.15653	1.21136	no	no	n/a	n/a	n/a	n/a	n/a	n/a	n/a	n/a	n/a
2014-11-13	97110133_B04	Extract	1.18454	1.23798	1.21126	no	no	n/a	n/a	n/a	n/a	n/a	n/a	n/a	n/a	n/a
2014-11-13	97110135_C08	Extract	1.12399	1.29819	1.21109	no	no	n/a	n/a	n/a	n/a	n/a	n/a	n/a	n/a	n/a
2014-11-16	11041007_D09	Extract	1.19922	1.22283	1.21102	no	no	n/a	n/a	n/a	n/a	n/a	n/a	n/a	n/a	n/a
2014-11-19	11100302_C03	Extract	1.32227	1.09916	1.21072	no	no	n/a	n/a	n/a	n/a	n/a	n/a	n/a	n/a	n/a
2014-11-13	97110135_D05	Extract	1.16398	1.25743	1.21071	no	no	n/a	n/a	n/a	n/a	n/a	n/a	n/a	n/a	n/a
2014-11-18	11050303_D09	Extract	1.20612	1.21497	1.21055	no	no	n/a	n/a	n/a	n/a	n/a	n/a	n/a	n/a	n/a
2014-11-24	99110102_C08	Extract	1.18622	1.23441	1.21031	no	no	n/a	n/a	n/a	n/a	n/a	n/a	n/a	n/a	n/a
2014-11-19	11100102_B12	Extract	1.43127	0.988959	1.21012	no	no	n/a	n/a	n/a	n/a	n/a	n/a	n/a	n/a	n/a
2014-12-01	11050902_E03	Extract	1.09793	1.322	1.20997	no	no	n/a	n/a	n/a	n/a	n/a	n/a	n/a	n/a	n/a
2014-11-19	11090204_B04	Extract	1.26268	1.15724	1.20996	no	no	n/a	n/a	n/a	n/a	n/a	n/a	n/a	n/a	n/a
2014-11-16	98030107_C06	Extract	1.2364	1.18344	1.20992	no	no	n/a	n/a	n/a	n/a	n/a	n/a	n/a	n/a	n/a
2014-11-19	11100701_B07	Extract	1.37316	1.04666	1.20991	no	no	n/a	n/a	n/a	n/a	n/a	n/a	n/a	n/a	n/a
2014-12-05	11011124_C07	Extract	1.29547	1.12426	1.20987	no	no	n/a	n/a	n/a	n/a	n/a	n/a	n/a	n/a	n/a
2014-11-25	11010903_C06	Extract	1.15984	1.25942	1.20963	no	no	n/a	n/a	n/a	n/a	n/a	n/a	n/a	n/a	n/a
2014-11-13	97110135_E02	Extract	1.01211	1.40698	1.20954	no	no	n/a	n/a	n/a	n/a	n/a	n/a	n/a	n/a	n/a
2014-11-18	97010104_D06	Extract	1.32783	1.09101	1.20942	no	no	n/a	n/a	n/a	n/a	n/a	n/a	n/a	n/a	n/a
2014-11-11	11040813_A10	Extract	1.18234	1.23641	1.20938	no	no	n/a	n/a	n/a	n/a	n/a	n/a	n/a	n/a	n/a
2014-11-25	11010535_B05	Extract	1.32939	1.08937	1.20938	no	no	n/a	n/a	n/a	n/a	n/a	n/a	n/a	n/a	n/a
2014-11-17	11040823_D06	Extract	1.21618	1.20242	1.2093	no	no	n/a	n/a	n/a	n/a	n/a	n/a	n/a	n/a	n/a
2014-11-25	11010811_H12	Extract	1.16255	1.25587	1.20921	no	no	n/a	n/a	n/a	n/a	n/a	n/a	n/a	n/a	n/a
2014-11-12	11020509_H03	Extract	1.05708	1.36093	1.20901	no	no	n/a	n/a	n/a	n/a	n/a	n/a	n/a	n/a	n/a
2014-11-17	11030818_C10	Extract	1.29491	1.123	1.20896	no	no	n/a	n/a	n/a	n/a	n/a	n/a	n/a	n/a	n/a
2014-11-13	11030106_B09	Extract	1.30424	1.1127	1.20847	no	no	n/a	n/a	n/a	n/a	n/a	n/a	n/a	n/a	n/a
2014-11-19	11100304_G04	Extract	1.36656	1.04987	1.20821	no	no	n/a	n/a	n/a	n/a	n/a	n/a	n/a	n/a	n/a
2014-11-13	97110135_E06	Extract	1.12262	1.29367	1.20814	no	no	n/a	n/a	n/a	n/a	n/a	n/a	n/a	n/a	n/a
2014-11-13	97110135_B08	Extract	1.1421	1.27368	1.20789	no	no	n/a	n/a	n/a	n/a	n/a	n/a	n/a	n/a	n/a
2014-11-12	11001026_B05	Extract	1.20417	1.21147	1.20782	no	no	n/a	n/a	n/a	n/a	n/a	n/a	n/a	n/a	n/a
2014-11-18	11040704_E08	Extract	1.23233	1.18321	1.20777	yes	yes	Extract 73	N122607	Hydrophyllaceae	Phacelia	fremontii	no	n/a	n/a	n/a
2014-11-13	97110135_A06	Extract	1.11939	1.29607	1.20773	no	no	n/a	n/a	n/a	n/a	n/a	n/a	n/a	n/a	n/a
2014-11-13	97110140_E06	Extract	1.26385	1.15154	1.20769	no	no	n/a	n/a	n/a	n/a	n/a	n/a	n/a	n/a	n/a
2014-12-01	97010133_E10	Extract	1.19351	1.22171	1.20761	no	no	n/a	n/a	n/a	n/a	n/a	n/a	n/a	n/a	n/a
2014-11-17	11030538_E05	Extract	1.21291	1.20206	1.20748	no	no	n/a	n/a	n/a	n/a	n/a	n/a	n/a	n/a	n/a
2014-11-16	96110106_E08	Extract	1.2218	1.19285	1.20732	no	no	n/a	n/a	n/a	n/a	n/a	n/a	n/a	n/a	n/a
2014-11-24	99120101_D04	Extract	1.24868	1.16592	1.2073	no	no	n/a	n/a	n/a	n/a	n/a	n/a	n/a	n/a	n/a
2014-11-18	11060640_C06	Extract	1.21453	1.19992	1.20722	no	no	n/a	n/a	n/a	n/a	n/a	n/a	n/a	n/a	n/a
2014-11-18	11050302_E04	Extract	1.16441	1.24989	1.20715	no	no	n/a	n/a	n/a	n/a	n/a	n/a	n/a	n/a	n/a
2014-11-13	97119141_G08	Extract	1.25061	1.16347	1.20704	no	no	n/a	n/a	n/a	n/a	n/a	n/a	n/a	n/a	n/a
2014-11-17	11031201_E06	Extract	1.29025	1.12379	1.20702	no	no	n/a	n/a	n/a	n/a	n/a	n/a	n/a	n/a	n/a
2014-11-19	11100903_A03	Extract	1.22535	1.18864	1.20699	no	no	n/a	n/a	n/a	n/a	n/a	n/a	n/a	n/a	n/a
2014-11-19	11100807_H11	Extract	1.21701	1.19645	1.20673	no	no	n/a	n/a	n/a	n/a	n/a	n/a	n/a	n/a	n/a
2014-11-13	97110132_D11	Extract	1.18239	1.23025	1.20632	no	no	n/a	n/a	n/a	n/a	n/a	n/a	n/a	n/a	n/a
2014-11-24	99120101_D06	Extract	1.24904	1.16283	1.20593	no	no	n/a	n/a	n/a	n/a	n/a	n/a	n/a	n/a	n/a
2014-11-13	97110133_D05	Extract	1.24971	1.16101	1.20536	no	no	n/a	n/a	n/a	n/a	n/a	n/a	n/a	n/a	n/a
2014-11-17	11030538_F11	Extract	1.16685	1.24342	1.20513	no	no	n/a	n/a	n/a	n/a	n/a	n/a	n/a	n/a	n/a
2014-11-17	11040817_E02	Extract	1.12518	1.28464	1.20491	no	no	n/a	n/a	n/a	n/a	n/a	n/a	n/a	n/a	n/a
2014-11-19	11040303_D06	Extract	1.1027	1.30649	1.2046	no	no	n/a	n/a	n/a	n/a	n/a	n/a	n/a	n/a	n/a
2014-11-25	11010353_C10	Extract	1.18335	1.2258	1.20457	no	no	n/a	n/a	n/a	n/a	n/a	n/a	n/a	n/a	n/a
2014-11-18	11070206_F02	Extract	1.20472	1.20424	1.20448	no	no	n/a	n/a	n/a	n/a	n/a	n/a	n/a	n/a	n/a
2014-11-17	11031237_E07	Extract	1.15707	1.25161	1.20434	no	no	n/a	n/a	n/a	n/a	n/a	n/a	n/a	n/a	n/a
2014-11-17	11040406_E06	Extract	1.26098	1.14762	1.2043	no	no	n/a	n/a	n/a	n/a	n/a	n/a	n/a	n/a	n/a
2014-11-19	11100906_G08	Extract	1.2058	1.20273	1.20426	no	no	n/a	n/a	n/a	n/a	n/a	n/a	n/a	n/a	n/a
2014-11-17	11030818_C05	Extract	1.36752	1.04057	1.20405	no	no	n/a	n/a	n/a	n/a	n/a	n/a	n/a	n/a	n/a
2014-11-19	11100302_A07	Extract	1.19674	1.21134	1.20404	no	no	n/a	n/a	n/a	n/a	n/a	n/a	n/a	n/a	n/a
2014-11-13	11030125_F05	Extract	1.24374	1.1643	1.20402	no	no	n/a	n/a	n/a	n/a	n/a	n/a	n/a	n/a	n/a
2014-11-17	11031237_E08	Extract	1.13748	1.27009	1.20379	no	no	n/a	n/a	n/a	n/a	n/a	n/a	n/a	n/a	n/a
2014-11-24	11030403_C09	Extract	1.20504	1.2022	1.20362	no	no	n/a	n/a	n/a	n/a	n/a	n/a	n/a	n/a	n/a
2014-12-02	97080112_D04	Extract	1.34445	1.06267	1.20356	no	no	n/a	n/a	n/a	n/a	n/a	n/a	n/a	n/a	n/a
2014-11-25	11010341_A02	Extract	1.17088	1.23588	1.20338	no	no	n/a	n/a	n/a	n/a	n/a	n/a	n/a	n/a	n/a
2014-11-20	11090601_B05	Extract	1.21488	1.19173	1.2033	no	no	n/a	n/a	n/a	n/a	n/a	n/a	n/a	n/a	n/a
2014-12-02	11011012_G02	Extract	1.27565	1.13069	1.20317	no	no	n/a	n/a	n/a	n/a	n/a	n/a	n/a	n/a	n/a
2014-11-17	11040309_B10	Extract	1.12506	1.28105	1.20306	no	no	n/a	n/a	n/a	n/a	n/a	n/a	n/a	n/a	n/a
2014-11-13	11030106_E05	Extract	1.23894	1.16717	1.20306	no	no	n/a	n/a	n/a	n/a	n/a	n/a	n/a	n/a	n/a
2014-11-12	11010323_F10	Extract	1.19524	1.21066	1.20295	no	no	n/a	n/a	n/a	n/a	n/a	n/a	n/a	n/a	n/a
2014-11-17	11040605_E10	Extract	1.14268	1.26312	1.2029	no	no	n/a	n/a	n/a	n/a	n/a	n/a	n/a	n/a	n/a
2014-12-01	11040806_E12	Extract	1.19274	1.21288	1.20281	no	no	n/a	n/a	n/a	n/a	n/a	n/a	n/a	n/a	n/a
2014-11-19	11100903_G11	Extract	1.16954	1.23592	1.20273	no	no	n/a	n/a	n/a	n/a	n/a	n/a	n/a	n/a	n/a
2014-11-13	97119141_D02	Extract	1.26209	1.14273	1.20241	no	no	n/a	n/a	n/a	n/a	n/a	n/a	n/a	n/a	n/a
2014-11-19	11100805_C04	Extract	1.14895	1.25519	1.20207	no	no	n/a	n/a	n/a	n/a	n/a	n/a	n/a	n/a	n/a
2014-11-13	11030122_D07	Extract	1.18576	1.2183	1.20203	no	no	n/a	n/a	n/a	n/a	n/a	n/a	n/a	n/a	n/a
2014-11-16	11041007_F02	Extract	1.20727	1.19679	1.20203	no	no	n/a	n/a	n/a	n/a	n/a	n/a	n/a	n/a	n/a
2014-11-18	11050502_D04	Extract	1.22404	1.1799	1.20197	no	no	n/a	n/a	n/a	n/a	n/a	n/a	n/a	n/a	n/a
2014-11-19	11090301_D11	Extract	1.1238	1.2798	1.2018	no	no	n/a	n/a	n/a	n/a	n/a	n/a	n/a	n/a	n/a
2014-12-03	11021106_E03	Extract	1.09713	1.30638	1.20176	no	no	n/a	n/a	n/a	n/a	n/a	n/a	n/a	n/a	n/a
2014-11-18	97010104_E06	Extract	1.205	1.19825	1.20162	no	no	n/a	n/a	n/a	n/a	n/a	n/a	n/a	n/a	n/a
2014-12-03	97110159_A06	Extract	1.23323	1.1698	1.20152	no	no	n/a	n/a	n/a	n/a	n/a	n/a	n/a	n/a	n/a
2014-11-19	11040209_E02	Extract	1.18561	1.21739	1.2015	no	no	n/a	n/a	n/a	n/a	n/a	n/a	n/a	n/a	n/a
2014-12-03	11041004_D04	Extract	1.37324	1.0296	1.20142	no	no	n/a	n/a	n/a	n/a	n/a	n/a	n/a	n/a	n/a
2014-11-19	11090302_C06	Extract	1.26965	1.13302	1.20134	no	no	n/a	n/a	n/a	n/a	n/a	n/a	n/a	n/a	n/a
2014-11-18	11041211_D09	Extract	1.18063	1.22203	1.20133	no	no	n/a	n/a	n/a	n/a	n/a	n/a	n/a	n/a	n/a
2014-11-12	11010323_G03	Extract	1.2541	1.14854	1.20132	no	no	n/a	n/a	n/a	n/a	n/a	n/a	n/a	n/a	n/a
2014-11-13	97110132_F05	Extract	1.08749	1.315	1.20125	no	no	n/a	n/a	n/a	n/a	n/a	n/a	n/a	n/a	n/a
2014-11-13	97110132_H05	Extract	1.11507	1.28729	1.20118	no	no	n/a	n/a	n/a	n/a	n/a	n/a	n/a	n/a	n/a
2014-11-13	11030125_F04	Extract	1.27174	1.1305	1.20112	no	no	n/a	n/a	n/a	n/a	n/a	n/a	n/a	n/a	n/a
2014-11-24	11030103_H08	Extract	1.23431	1.16763	1.20097	no	no	n/a	n/a	n/a	n/a	n/a	n/a	n/a	n/a	n/a
2014-11-17	11040605_D12	Extract	1.13307	1.26881	1.20094	no	no	n/a	n/a	n/a	n/a	n/a	n/a	n/a	n/a	n/a
2014-11-19	11040209_C05	Extract	1.19742	1.20436	1.20089	no	no	n/a	n/a	n/a	n/a	n/a	n/a	n/a	n/a	n/a
2014-12-01	11090401_B12	Extract	1.27595	1.12573	1.20084	no	no	n/a	n/a	n/a	n/a	n/a	n/a	n/a	n/a	n/a
2014-11-16	98030107_E12	Extract	1.56422	0.837287	1.20075	yes	no	n/a	n/a	n/a	n/a	n/a	n/a	n/a	n/a	n/a
2014-11-13	11030201_E07	Extract	1.25133	1.15017	1.20075	no	no	n/a	n/a	n/a	n/a	n/a	n/a	n/a	n/a	n/a
2014-11-24	11020301_F02	Extract	1.17057	1.23081	1.20069	no	no	n/a	n/a	n/a	n/a	n/a	n/a	n/a	n/a	n/a
2014-11-20	11071105_B09	Extract	1.16049	1.24016	1.20033	no	no	n/a	n/a	n/a	n/a	n/a	n/a	n/a	n/a	n/a
2014-11-13	97110132_C04	Extract	1.1421	1.2577	1.1999	no	no	n/a	n/a	n/a	n/a	n/a	n/a	n/a	n/a	n/a
2014-11-18	11050502_B10	Extract	1.27481	1.12494	1.19988	no	no	n/a	n/a	n/a	n/a	n/a	n/a	n/a	n/a	n/a
2014-11-17	11031237_G04	Extract	1.13698	1.26248	1.19973	no	no	n/a	n/a	n/a	n/a	n/a	n/a	n/a	n/a	n/a
2014-12-03	11050906_D11	Extract	1.23891	1.16047	1.19969	no	no	n/a	n/a	n/a	n/a	n/a	n/a	n/a	n/a	n/a
2014-11-20	11060422_C08	Extract	1.07526	1.32377	1.19951	no	no	n/a	n/a	n/a	n/a	n/a	n/a	n/a	n/a	n/a
2014-11-17	11040817_D04	Extract	1.13207	1.26633	1.1992	no	no	n/a	n/a	n/a	n/a	n/a	n/a	n/a	n/a	n/a
2014-11-17	11041009_C03	Extract	1.25693	1.14138	1.19916	no	no	n/a	n/a	n/a	n/a	n/a	n/a	n/a	n/a	n/a
2014-11-17	11041106_B09	Extract	1.18835	1.20987	1.19911	no	no	n/a	n/a	n/a	n/a	n/a	n/a	n/a	n/a	n/a
2014-11-16	11030917_G11	Extract	1.1723	1.22587	1.19908	no	no	n/a	n/a	n/a	n/a	n/a	n/a	n/a	n/a	n/a
2014-12-02	97060111_C09	Extract	1.15962	1.23851	1.19906	no	no	n/a	n/a	n/a	n/a	n/a	n/a	n/a	n/a	n/a
2014-11-18	97010104_E05	Extract	1.15093	1.24719	1.19906	no	no	n/a	n/a	n/a	n/a	n/a	n/a	n/a	n/a	n/a
2014-12-02	11010118_H02	Extract	1.18116	1.21696	1.19906	no	no	n/a	n/a	n/a	n/a	n/a	n/a	n/a	n/a	n/a
2014-12-01	11040806_E05	Extract	1.21089	1.18681	1.19885	no	no	n/a	n/a	n/a	n/a	n/a	n/a	n/a	n/a	n/a
2014-11-19	11090204_D03	Extract	1.08307	1.31406	1.19856	no	no	n/a	n/a	n/a	n/a	n/a	n/a	n/a	n/a	n/a
2014-11-13	11030501_B04	Extract	1.18341	1.21367	1.19854	no	no	n/a	n/a	n/a	n/a	n/a	n/a	n/a	n/a	n/a
2014-11-13	97110132_E11	Extract	1.15183	1.24518	1.1985	no	no	n/a	n/a	n/a	n/a	n/a	n/a	n/a	n/a	n/a
2014-11-13	11030220_C10	Extract	1.24777	1.14907	1.19842	no	no	n/a	n/a	n/a	n/a	n/a	n/a	n/a	n/a	n/a
2014-11-17	11031201_F06	Extract	1.19862	1.1981	1.19836	no	no	n/a	n/a	n/a	n/a	n/a	n/a	n/a	n/a	n/a
2014-11-13	97110132_D09	Extract	1.20212	1.19457	1.19834	no	no	n/a	n/a	n/a	n/a	n/a	n/a	n/a	n/a	n/a
2014-11-19	11090302_E02	Extract	1.20948	1.18708	1.19828	no	no	n/a	n/a	n/a	n/a	n/a	n/a	n/a	n/a	n/a
2014-11-16	11040203_D05	Extract	1.22429	1.17225	1.19827	no	no	n/a	n/a	n/a	n/a	n/a	n/a	n/a	n/a	n/a
2014-12-01	11090401_H04	Extract	1.02044	1.37602	1.19823	no	no	n/a	n/a	n/a	n/a	n/a	n/a	n/a	n/a	n/a
2014-11-13	11030310_A05	Extract	1.20102	1.19493	1.19797	no	no	n/a	n/a	n/a	n/a	n/a	n/a	n/a	n/a	n/a
2014-11-13	97110135_B11	Extract	1.25866	1.13703	1.19784	no	no	n/a	n/a	n/a	n/a	n/a	n/a	n/a	n/a	n/a
2014-12-01	11040808_E11	Extract	1.3245	1.07112	1.19781	no	no	n/a	n/a	n/a	n/a	n/a	n/a	n/a	n/a	n/a
2014-11-19	11090301_F08	Extract	1.17906	1.21561	1.19733	no	no	n/a	n/a	n/a	n/a	n/a	n/a	n/a	n/a	n/a
2014-11-13	97110135_E08	Extract	1.12802	1.26648	1.19725	no	no	n/a	n/a	n/a	n/a	n/a	n/a	n/a	n/a	n/a
2014-11-17	11040817_B05	Extract	1.16439	1.23002	1.1972	no	no	n/a	n/a	n/a	n/a	n/a	n/a	n/a	n/a	n/a
2014-11-17	11031240_D05	Extract	1.16577	1.22836	1.19706	no	no	n/a	n/a	n/a	n/a	n/a	n/a	n/a	n/a	n/a
2014-11-19	11040302_C10	Extract	1.21922	1.17473	1.19698	no	no	n/a	n/a	n/a	n/a	n/a	n/a	n/a	n/a	n/a
2014-12-03	97110159_D04	Extract	1.31237	1.0806	1.19648	no	no	n/a	n/a	n/a	n/a	n/a	n/a	n/a	n/a	n/a
2014-11-18	97919114_E08	Extract	1.19912	1.19331	1.19622	no	no	n/a	n/a	n/a	n/a	n/a	n/a	n/a	n/a	n/a
2014-11-11	11040818_C12	Extract	1.14391	1.24848	1.19619	no	no	n/a	n/a	n/a	n/a	n/a	n/a	n/a	n/a	n/a
2014-11-25	11010353_G12	Extract	1.37958	1.01258	1.19608	no	no	n/a	n/a	n/a	n/a	n/a	n/a	n/a	n/a	n/a
2014-11-18	97010110_E06	Extract	1.17166	1.22048	1.19607	no	no	n/a	n/a	n/a	n/a	n/a	n/a	n/a	n/a	n/a
2014-11-24	11020708_C05	Extract	1.26127	1.13079	1.19603	no	no	n/a	n/a	n/a	n/a	n/a	n/a	n/a	n/a	n/a
2014-12-01	97010133_E03	Extract	1.28871	1.10329	1.196	no	no	n/a	n/a	n/a	n/a	n/a	n/a	n/a	n/a	n/a
2014-11-17	11041105_F05	Extract	1.25783	1.13379	1.19581	no	no	n/a	n/a	n/a	n/a	n/a	n/a	n/a	n/a	n/a
2014-11-19	11090501_C07	Extract	1.34074	1.05026	1.1955	no	no	n/a	n/a	n/a	n/a	n/a	n/a	n/a	n/a	n/a
2014-11-12	11010912_B11	Extract	1.2471	1.14362	1.19536	no	no	n/a	n/a	n/a	n/a	n/a	n/a	n/a	n/a	n/a
2014-11-13	11030317_D07	Extract	1.1007	1.2899	1.1953	no	no	n/a	n/a	n/a	n/a	n/a	n/a	n/a	n/a	n/a
2014-11-18	11041211_B04	Extract	1.17774	1.21274	1.19524	no	no	n/a	n/a	n/a	n/a	n/a	n/a	n/a	n/a	n/a
2014-11-19	11100701_C11	Extract	1.281	1.10941	1.1952	no	no	n/a	n/a	n/a	n/a	n/a	n/a	n/a	n/a	n/a
2014-11-12	11010806_D08	Extract	1.31653	1.0732	1.19487	no	no	n/a	n/a	n/a	n/a	n/a	n/a	n/a	n/a	n/a
2014-11-25	11010341_F10	Extract	1.18409	1.20553	1.19481	no	no	n/a	n/a	n/a	n/a	n/a	n/a	n/a	n/a	n/a
2014-11-18	11050301_C03	Extract	1.189	1.19996	1.19448	no	no	n/a	n/a	n/a	n/a	n/a	n/a	n/a	n/a	n/a
2014-11-17	11040712_B07	Extract	1.14145	1.24707	1.19426	no	no	n/a	n/a	n/a	n/a	n/a	n/a	n/a	n/a	n/a
2014-11-18	11050301_B04	Extract	1.23975	1.14836	1.19406	no	no	n/a	n/a	n/a	n/a	n/a	n/a	n/a	n/a	n/a
2014-11-12	11020624_A03	Extract	1.26068	1.12743	1.19405	no	no	n/a	n/a	n/a	n/a	n/a	n/a	n/a	n/a	n/a
2014-11-17	11030538_D07	Extract	1.20497	1.183	1.19399	no	no	n/a	n/a	n/a	n/a	n/a	n/a	n/a	n/a	n/a
2014-11-12	11020212_D11	Extract	1.13851	1.24883	1.19367	no	no	n/a	n/a	n/a	n/a	n/a	n/a	n/a	n/a	n/a
2014-11-18	11050303_D02	Extract	1.25016	1.13681	1.19349	no	no	n/a	n/a	n/a	n/a	n/a	n/a	n/a	n/a	n/a
2014-11-19	96120105_F08	Extract	1.27354	1.11336	1.19345	no	no	n/a	n/a	n/a	n/a	n/a	n/a	n/a	n/a	n/a
2014-12-01	11040808_E03	Extract	1.23675	1.14995	1.19335	no	no	n/a	n/a	n/a	n/a	n/a	n/a	n/a	n/a	n/a
2014-11-11	11040910_B03	Extract	1.07943	1.30655	1.19299	no	no	n/a	n/a	n/a	n/a	n/a	n/a	n/a	n/a	n/a
2014-11-12	11010702_F11	Extract	1.29103	1.09432	1.19268	no	no	n/a	n/a	n/a	n/a	n/a	n/a	n/a	n/a	n/a
2014-12-03	11030601_D04	Extract	1.48584	0.899045	1.19244	no	no	n/a	n/a	n/a	n/a	n/a	n/a	n/a	n/a	n/a
2014-11-18	11070204_E05	Extract	1.26815	1.11648	1.19232	no	no	n/a	n/a	n/a	n/a	n/a	n/a	n/a	n/a	n/a
2014-11-19	11100805_G08	Extract	1.15228	1.23199	1.19214	no	no	n/a	n/a	n/a	n/a	n/a	n/a	n/a	n/a	n/a
2014-11-13	97110132_G05	Extract	1.15452	1.22945	1.19199	no	no	n/a	n/a	n/a	n/a	n/a	n/a	n/a	n/a	n/a
2014-11-25	11001218_G09	Extract	1.18165	1.20174	1.19169	no	no	n/a	n/a	n/a	n/a	n/a	n/a	n/a	n/a	n/a
2014-11-11	11040818_A08	Extract	1.30153	1.08121	1.19137	no	no	n/a	n/a	n/a	n/a	n/a	n/a	n/a	n/a	n/a
2014-12-03	97110119_C08	Extract	1.18021	1.20207	1.19114	no	no	n/a	n/a	n/a	n/a	n/a	n/a	n/a	n/a	n/a
2014-11-19	11090206_C03	Extract	1.13365	1.24862	1.19114	no	no	n/a	n/a	n/a	n/a	n/a	n/a	n/a	n/a	n/a
2014-11-12	11010218_E08	Extract	1.04875	1.33322	1.19098	no	no	n/a	n/a	n/a	n/a	n/a	n/a	n/a	n/a	n/a
2014-11-19	11100303_G12	Extract	1.20166	1.18021	1.19093	no	no	n/a	n/a	n/a	n/a	n/a	n/a	n/a	n/a	n/a
2014-11-25	11010903_D05	Extract	1.20232	1.17947	1.19089	no	no	n/a	n/a	n/a	n/a	n/a	n/a	n/a	n/a	n/a
2014-11-19	11090301_E09	Extract	1.21413	1.16753	1.19083	no	no	n/a	n/a	n/a	n/a	n/a	n/a	n/a	n/a	n/a
2014-11-18	11060641_D02	Extract	1.28205	1.09789	1.18997	no	no	n/a	n/a	n/a	n/a	n/a	n/a	n/a	n/a	n/a
2014-11-19	11090206_D02	Extract	1.14793	1.23188	1.18991	no	no	n/a	n/a	n/a	n/a	n/a	n/a	n/a	n/a	n/a
2014-11-17	11040823_E02	Extract	1.15669	1.22285	1.18977	no	no	n/a	n/a	n/a	n/a	n/a	n/a	n/a	n/a	n/a
2014-12-03	97110149_C07	Extract	1.24622	1.13332	1.18977	no	no	n/a	n/a	n/a	n/a	n/a	n/a	n/a	n/a	n/a
2014-11-12	11010329_F06	Extract	1.20455	1.17485	1.1897	no	no	n/a	n/a	n/a	n/a	n/a	n/a	n/a	n/a	n/a
2014-11-17	11031106_E04	Extract	1.26326	1.11588	1.18957	no	no	n/a	n/a	n/a	n/a	n/a	n/a	n/a	n/a	n/a
2014-11-18	97010121_C02	Extract	0.935953	1.44294	1.18945	no	no	n/a	n/a	n/a	n/a	n/a	n/a	n/a	n/a	n/a
2014-11-11	11040812_A10	Extract	1.2154	1.16303	1.18921	no	no	n/a	n/a	n/a	n/a	n/a	n/a	n/a	n/a	n/a
2014-11-17	11040906_F05	Extract	1.24519	1.13298	1.18908	no	no	n/a	n/a	n/a	n/a	n/a	n/a	n/a	n/a	n/a
2014-11-13	11030509_G08	Extract	1.11749	1.26059	1.18904	no	no	n/a	n/a	n/a	n/a	n/a	n/a	n/a	n/a	n/a
2014-11-17	11031240_D02	Extract	1.17817	1.199	1.18858	no	no	n/a	n/a	n/a	n/a	n/a	n/a	n/a	n/a	n/a
2014-12-01	11040807_E06	Extract	1.14182	1.23523	1.18853	no	no	n/a	n/a	n/a	n/a	n/a	n/a	n/a	n/a	n/a
2014-11-17	11040817_C10	Extract	1.14959	1.22729	1.18844	no	no	n/a	n/a	n/a	n/a	n/a	n/a	n/a	n/a	n/a
2014-11-19	11040303_E08	Extract	1.16144	1.21525	1.18835	no	no	n/a	n/a	n/a	n/a	n/a	n/a	n/a	n/a	n/a
2014-12-02	11011101_F12	Extract	1.21031	1.16599	1.18815	no	no	n/a	n/a	n/a	n/a	n/a	n/a	n/a	n/a	n/a
2014-11-12	11020212_C08	Extract	1.19452	1.1814	1.18796	no	no	n/a	n/a	n/a	n/a	n/a	n/a	n/a	n/a	n/a
2014-11-17	11041106_E04	Extract	1.1675	1.20834	1.18792	no	no	n/a	n/a	n/a	n/a	n/a	n/a	n/a	n/a	n/a
2014-11-17	11041106_C02	Extract	1.22308	1.15204	1.18756	no	no	n/a	n/a	n/a	n/a	n/a	n/a	n/a	n/a	n/a
2014-11-13	97110135_C05	Extract	1.18833	1.18658	1.18745	no	no	n/a	n/a	n/a	n/a	n/a	n/a	n/a	n/a	n/a
2014-11-25	11010901_E07	Extract	1.16919	1.2057	1.18744	no	no	n/a	n/a	n/a	n/a	n/a	n/a	n/a	n/a	n/a
2014-11-17	11031109_C06	Extract	1.21141	1.16304	1.18722	no	no	n/a	n/a	n/a	n/a	n/a	n/a	n/a	n/a	n/a
2014-11-17	11040920_A02	Extract	1.24544	1.12878	1.18711	no	no	n/a	n/a	n/a	n/a	n/a	n/a	n/a	n/a	n/a
2014-11-18	11041211_G05	Extract	1.09103	1.28292	1.18697	no	no	n/a	n/a	n/a	n/a	n/a	n/a	n/a	n/a	n/a
2014-11-13	97110134_C05	Extract	1.26272	1.11122	1.18697	no	no	n/a	n/a	n/a	n/a	n/a	n/a	n/a	n/a	n/a
2014-11-12	11010218_D11	Extract	1.08562	1.28827	1.18694	no	no	n/a	n/a	n/a	n/a	n/a	n/a	n/a	n/a	n/a
2014-11-12	11020715_F02	Extract	1.1564	1.2171	1.18675	no	no	n/a	n/a	n/a	n/a	n/a	n/a	n/a	n/a	n/a
2014-11-18	11041211_A05	Extract	1.26677	1.10605	1.18641	no	no	n/a	n/a	n/a	n/a	n/a	n/a	n/a	n/a	n/a
2014-11-13	11030125_B03	Extract	1.16073	1.21197	1.18635	no	no	n/a	n/a	n/a	n/a	n/a	n/a	n/a	n/a	n/a
2014-11-19	11090206_B05	Extract	1.32492	1.04767	1.1863	no	no	n/a	n/a	n/a	n/a	n/a	n/a	n/a	n/a	n/a
2014-11-25	11010903_E07	Extract	1.17344	1.1991	1.18627	no	no	n/a	n/a	n/a	n/a	n/a	n/a	n/a	n/a	n/a
2014-11-17	11040727_A07	Extract	1.12271	1.24979	1.18625	no	no	n/a	n/a	n/a	n/a	n/a	n/a	n/a	n/a	n/a
2014-11-17	11040603_D10	Extract	1.19976	1.17253	1.18615	no	no	n/a	n/a	n/a	n/a	n/a	n/a	n/a	n/a	n/a
2014-11-17	11040406_E09	Extract	1.18031	1.19182	1.18607	no	no	n/a	n/a	n/a	n/a	n/a	n/a	n/a	n/a	n/a
2014-11-13	97110135_E03	Extract	1.04532	1.32646	1.18589	no	no	n/a	n/a	n/a	n/a	n/a	n/a	n/a	n/a	n/a
2014-11-17	11040604_B02	Extract	1.19371	1.17788	1.18579	no	no	n/a	n/a	n/a	n/a	n/a	n/a	n/a	n/a	n/a
2014-11-13	11030501_E06	Extract	1.20191	1.16962	1.18576	no	no	n/a	n/a	n/a	n/a	n/a	n/a	n/a	n/a	n/a
2014-11-20	11071105_C05	Extract	1.11629	1.25497	1.18563	no	no	n/a	n/a	n/a	n/a	n/a	n/a	n/a	n/a	n/a
2014-11-13	11030125_E10	Extract	1.1714	1.19977	1.18558	no	no	n/a	n/a	n/a	n/a	n/a	n/a	n/a	n/a	n/a
2014-11-11	11040818_E02	Extract	1.35049	1.0206	1.18555	no	no	n/a	n/a	n/a	n/a	n/a	n/a	n/a	n/a	n/a
2014-11-24	11020415_C02	Extract	1.19308	1.17747	1.18527	no	no	n/a	n/a	n/a	n/a	n/a	n/a	n/a	n/a	n/a
2014-11-13	11030122_F07	Extract	1.12795	1.24205	1.185	no	no	n/a	n/a	n/a	n/a	n/a	n/a	n/a	n/a	n/a
2014-11-17	11040712_D05	Extract	1.13503	1.23495	1.18499	no	no	n/a	n/a	n/a	n/a	n/a	n/a	n/a	n/a	n/a
2014-12-02	98040115_B11	Extract	1.2471	1.12272	1.18491	no	no	n/a	n/a	n/a	n/a	n/a	n/a	n/a	n/a	n/a
2014-11-19	11100906_G05	Extract	1.20071	1.16869	1.1847	no	no	n/a	n/a	n/a	n/a	n/a	n/a	n/a	n/a	n/a
2014-11-13	98070114_E04	Extract	1.25949	1.10968	1.18458	no	no	n/a	n/a	n/a	n/a	n/a	n/a	n/a	n/a	n/a
2014-11-19	11040303_B11	Extract	1.21725	1.15189	1.18457	no	no	n/a	n/a	n/a	n/a	n/a	n/a	n/a	n/a	n/a
2014-11-25	11010353_F02	Extract	1.20857	1.16043	1.1845	no	no	n/a	n/a	n/a	n/a	n/a	n/a	n/a	n/a	n/a
2014-11-13	97110133_F08	Extract	1.12993	1.23904	1.18448	no	no	n/a	n/a	n/a	n/a	n/a	n/a	n/a	n/a	n/a
2014-11-12	11010323_B05	Extract	1.14754	1.2205	1.18402	no	no	n/a	n/a	n/a	n/a	n/a	n/a	n/a	n/a	n/a
2014-11-12	11020509_E07	Extract	1.23003	1.13794	1.18398	no	no	n/a	n/a	n/a	n/a	n/a	n/a	n/a	n/a	n/a
2014-11-13	97110135_D10	Extract	1.09937	1.26836	1.18387	no	no	n/a	n/a	n/a	n/a	n/a	n/a	n/a	n/a	n/a
2014-11-17	11040406_E02	Extract	1.10179	1.26572	1.18375	no	no	n/a	n/a	n/a	n/a	n/a	n/a	n/a	n/a	n/a
2014-11-19	11100702_D09	Extract	1.23674	1.13076	1.18375	no	no	n/a	n/a	n/a	n/a	n/a	n/a	n/a	n/a	n/a
2014-11-13	11030122_D03	Extract	1.14041	1.22697	1.18369	no	no	n/a	n/a	n/a	n/a	n/a	n/a	n/a	n/a	n/a
2014-11-17	11040605_D07	Extract	1.10372	1.26336	1.18354	no	no	n/a	n/a	n/a	n/a	n/a	n/a	n/a	n/a	n/a
2014-12-01	97010133_E12	Extract	1.19274	1.17429	1.18352	no	no	n/a	n/a	n/a	n/a	n/a	n/a	n/a	n/a	n/a
2014-12-01	11040807_E12	Extract	1.16989	1.19713	1.18351	no	no	n/a	n/a	n/a	n/a	n/a	n/a	n/a	n/a	n/a
2014-11-20	11010909_F02	Extract	0.976066	1.3908	1.18343	no	no	n/a	n/a	n/a	n/a	n/a	n/a	n/a	n/a	n/a
2014-11-17	11030510_D11	Extract	1.18183	1.18474	1.18329	no	no	n/a	n/a	n/a	n/a	n/a	n/a	n/a	n/a	n/a
2014-12-01	11040532_E08	Extract	1.22076	1.14576	1.18326	no	no	n/a	n/a	n/a	n/a	n/a	n/a	n/a	n/a	n/a
2014-11-13	11030304_B09	Extract	1.1778	1.1887	1.18325	no	no	n/a	n/a	n/a	n/a	n/a	n/a	n/a	n/a	n/a
2014-11-25	11010341_D05	Extract	1.20646	1.16002	1.18324	no	no	n/a	n/a	n/a	n/a	n/a	n/a	n/a	n/a	n/a
2014-11-13	97110140_D06	Extract	1.25735	1.10912	1.18324	no	no	n/a	n/a	n/a	n/a	n/a	n/a	n/a	n/a	n/a
2014-12-03	11030814_A02	Extract	0.951984	1.41433	1.18316	no	no	n/a	n/a	n/a	n/a	n/a	n/a	n/a	n/a	n/a
2014-11-24	11020708_F05	Extract	1.24007	1.12512	1.18259	no	no	n/a	n/a	n/a	n/a	n/a	n/a	n/a	n/a	n/a
2014-12-03	97110123_E09	Extract	1.21446	1.15073	1.18259	no	no	n/a	n/a	n/a	n/a	n/a	n/a	n/a	n/a	n/a
2014-11-13	11030106_C03	Extract	1.30019	1.06493	1.18256	no	no	n/a	n/a	n/a	n/a	n/a	n/a	n/a	n/a	n/a
2014-11-13	11030317_B06	Extract	1.25378	1.11086	1.18232	no	no	n/a	n/a	n/a	n/a	n/a	n/a	n/a	n/a	n/a
2014-11-18	11041010_C11	Extract	1.26365	1.10097	1.18231	no	no	n/a	n/a	n/a	n/a	n/a	n/a	n/a	n/a	n/a
2014-12-03	97110119_G05	Extract	1.11852	1.24609	1.18231	no	no	n/a	n/a	n/a	n/a	n/a	n/a	n/a	n/a	n/a
2014-11-17	11040920_A05	Extract	1.06548	1.29904	1.18226	no	no	n/a	n/a	n/a	n/a	n/a	n/a	n/a	n/a	n/a
2014-11-17	11040305_G02	Extract	1.02696	1.33754	1.18225	no	no	n/a	n/a	n/a	n/a	n/a	n/a	n/a	n/a	n/a
2014-12-02	97050161_B07	Extract	1.18805	1.17569	1.18187	no	no	n/a	n/a	n/a	n/a	n/a	n/a	n/a	n/a	n/a
2014-11-19	11090302_C11	Extract	1.18661	1.17696	1.18179	no	no	n/a	n/a	n/a	n/a	n/a	n/a	n/a	n/a	n/a
2014-11-18	11060640_B05	Extract	1.17599	1.18758	1.18179	no	no	n/a	n/a	n/a	n/a	n/a	n/a	n/a	n/a	n/a
2014-11-13	97110135_B09	Extract	1.19021	1.173	1.1816	no	no	n/a	n/a	n/a	n/a	n/a	n/a	n/a	n/a	n/a
2014-11-19	11100302_F08	Extract	1.25251	1.11055	1.18153	no	no	n/a	n/a	n/a	n/a	n/a	n/a	n/a	n/a	n/a
2014-11-11	11040910_A11	Extract	1.16455	1.19826	1.1814	no	no	n/a	n/a	n/a	n/a	n/a	n/a	n/a	n/a	n/a
2014-12-02	97060111_H09	Extract	1.11463	1.248	1.18131	no	no	n/a	n/a	n/a	n/a	n/a	n/a	n/a	n/a	n/a
2014-11-18	11041010_B04	Extract	1.22141	1.1411	1.18126	no	no	n/a	n/a	n/a	n/a	n/a	n/a	n/a	n/a	n/a
2014-11-24	99100102_F12	Extract	1.21498	1.14715	1.18106	no	no	n/a	n/a	n/a	n/a	n/a	n/a	n/a	n/a	n/a
2014-11-19	11090304_D04	Extract	1.22213	1.13924	1.18068	no	no	n/a	n/a	n/a	n/a	n/a	n/a	n/a	n/a	n/a
2014-11-19	11100701_G06	Extract	1.21246	1.14881	1.18063	no	no	n/a	n/a	n/a	n/a	n/a	n/a	n/a	n/a	n/a
2014-11-17	11040406_A02	Extract	1.16614	1.19448	1.18031	no	no	n/a	n/a	n/a	n/a	n/a	n/a	n/a	n/a	n/a
2014-11-16	11031025_E07	Extract	1.2208	1.13911	1.17995	no	no	n/a	n/a	n/a	n/a	n/a	n/a	n/a	n/a	n/a
2014-11-12	11021206_E04	Extract	1.148	1.21182	1.17991	no	no	n/a	n/a	n/a	n/a	n/a	n/a	n/a	n/a	n/a
2014-11-19	11040303_C02	Extract	1.13178	1.22793	1.17985	no	no	n/a	n/a	n/a	n/a	n/a	n/a	n/a	n/a	n/a
2014-11-19	11100304_H04	Extract	1.2336	1.1259	1.17975	no	no	n/a	n/a	n/a	n/a	n/a	n/a	n/a	n/a	n/a
2014-11-18	11041107_E04	Extract	1.15435	1.20513	1.17974	no	no	n/a	n/a	n/a	n/a	n/a	n/a	n/a	n/a	n/a
2014-11-18	11050301_B07	Extract	1.17957	1.17912	1.17935	no	no	n/a	n/a	n/a	n/a	n/a	n/a	n/a	n/a	n/a
2014-11-12	11010608_D11	Extract	1.23537	1.1232	1.17929	no	no	n/a	n/a	n/a	n/a	n/a	n/a	n/a	n/a	n/a
2014-12-04	11000616_D06	Extract	1.16739	1.19083	1.17911	no	no	n/a	n/a	n/a	n/a	n/a	n/a	n/a	n/a	n/a
2014-11-17	11030538_D04	Extract	1.17345	1.18474	1.1791	no	no	n/a	n/a	n/a	n/a	n/a	n/a	n/a	n/a	n/a
2014-11-17	11040605_C09	Extract	1.12197	1.2362	1.17909	no	no	n/a	n/a	n/a	n/a	n/a	n/a	n/a	n/a	n/a
2014-11-17	11031240_C09	Extract	1.14218	1.21595	1.17907	no	no	n/a	n/a	n/a	n/a	n/a	n/a	n/a	n/a	n/a
2014-11-18	11040704_E07	Extract	1.21281	1.1448	1.17881	no	no	n/a	n/a	n/a	n/a	n/a	n/a	n/a	n/a	n/a
2014-11-13	98070114_H11	Extract	1.27348	1.0839	1.17869	no	no	n/a	n/a	n/a	n/a	n/a	n/a	n/a	n/a	n/a
2014-11-16	11041213_E06	Extract	1.21212	1.14503	1.17857	no	no	n/a	n/a	n/a	n/a	n/a	n/a	n/a	n/a	n/a
2014-11-17	11040920_C12	Extract	1.19192	1.16518	1.17855	no	no	n/a	n/a	n/a	n/a	n/a	n/a	n/a	n/a	n/a
2014-11-17	11040605_F05	Extract	1.14589	1.21073	1.17831	no	no	n/a	n/a	n/a	n/a	n/a	n/a	n/a	n/a	n/a
2014-11-13	97110132_E06	Extract	1.09964	1.2569	1.17827	no	no	n/a	n/a	n/a	n/a	n/a	n/a	n/a	n/a	n/a
2014-12-04	11000638_E06	Extract	1.16762	1.18889	1.17825	no	no	n/a	n/a	n/a	n/a	n/a	n/a	n/a	n/a	n/a
2014-11-19	11100102_G08	Extract	1.25651	1.1	1.17825	no	no	n/a	n/a	n/a	n/a	n/a	n/a	n/a	n/a	n/a
2014-11-16	11030917_A02	Extract	1.15424	1.20175	1.17799	no	no	n/a	n/a	n/a	n/a	n/a	n/a	n/a	n/a	n/a
2014-11-18	11070202_F07	Extract	1.2539	1.10156	1.17773	no	no	n/a	n/a	n/a	n/a	n/a	n/a	n/a	n/a	n/a
2014-11-11	11040818_B07	Extract	1.22811	1.12718	1.17764	no	no	n/a	n/a	n/a	n/a	n/a	n/a	n/a	n/a	n/a
2014-11-25	11010536_F05	Extract	1.17088	1.18412	1.1775	no	no	n/a	n/a	n/a	n/a	n/a	n/a	n/a	n/a	n/a
2014-11-16	11040114_G05	Extract	1.174	1.18065	1.17733	no	no	n/a	n/a	n/a	n/a	n/a	n/a	n/a	n/a	n/a
2014-11-13	11030509_E07	Extract	1.18095	1.17362	1.17728	no	no	n/a	n/a	n/a	n/a	n/a	n/a	n/a	n/a	n/a
2014-11-19	11100806_D05	Extract	1.21319	1.14106	1.17712	no	no	n/a	n/a	n/a	n/a	n/a	n/a	n/a	n/a	n/a
2014-11-25	11020501_C04	Extract	1.28056	1.07348	1.17702	no	no	n/a	n/a	n/a	n/a	n/a	n/a	n/a	n/a	n/a
2014-11-19	11090204_H06	Extract	1.19633	1.15746	1.1769	no	no	n/a	n/a	n/a	n/a	n/a	n/a	n/a	n/a	n/a
2014-11-12	11010608_G02	Extract	1.25794	1.09578	1.17686	no	no	n/a	n/a	n/a	n/a	n/a	n/a	n/a	n/a	n/a
2014-12-01	11040808_E12	Extract	1.10704	1.24654	1.17679	no	no	n/a	n/a	n/a	n/a	n/a	n/a	n/a	n/a	n/a
2014-11-12	11001026_G08	Extract	1.11854	1.23494	1.17674	no	no	n/a	n/a	n/a	n/a	n/a	n/a	n/a	n/a	n/a
2014-11-20	11060422_F07	Extract	1.11813	1.23515	1.17664	no	no	n/a	n/a	n/a	n/a	n/a	n/a	n/a	n/a	n/a
2014-12-01	97010108_E03	Extract	1.12397	1.22886	1.17641	no	no	n/a	n/a	n/a	n/a	n/a	n/a	n/a	n/a	n/a
2014-11-18	11060902_D09	Extract	1.24096	1.11168	1.17632	no	no	n/a	n/a	n/a	n/a	n/a	n/a	n/a	n/a	n/a
2014-11-19	11100807_C06	Extract	1.20681	1.14572	1.17626	no	no	n/a	n/a	n/a	n/a	n/a	n/a	n/a	n/a	n/a
2014-11-11	11040813_G12	Extract	1.15756	1.19466	1.17611	no	no	n/a	n/a	n/a	n/a	n/a	n/a	n/a	n/a	n/a
2014-11-24	96110118_C09	Extract	1.20454	1.14741	1.17598	no	no	n/a	n/a	n/a	n/a	n/a	n/a	n/a	n/a	n/a
2014-12-05	11011124_C12	Extract	1.19527	1.15646	1.17586	no	no	n/a	n/a	n/a	n/a	n/a	n/a	n/a	n/a	n/a
2014-11-13	97120102_D04	Extract	1.21751	1.13421	1.17586	no	no	n/a	n/a	n/a	n/a	n/a	n/a	n/a	n/a	n/a
2014-11-13	97110135_C09	Extract	1.08991	1.26169	1.1758	no	no	n/a	n/a	n/a	n/a	n/a	n/a	n/a	n/a	n/a
2014-11-17	11030818_C07	Extract	1.31329	1.03819	1.17574	no	no	n/a	n/a	n/a	n/a	n/a	n/a	n/a	n/a	n/a
2014-11-25	11010535_C10	Extract	1.1731	1.17819	1.17565	no	no	n/a	n/a	n/a	n/a	n/a	n/a	n/a	n/a	n/a
2014-11-25	11001218_D06	Extract	1.19513	1.15596	1.17554	no	no	n/a	n/a	n/a	n/a	n/a	n/a	n/a	n/a	n/a
2014-12-03	97110131_C05	Extract	1.2371	1.11375	1.17543	no	no	n/a	n/a	n/a	n/a	n/a	n/a	n/a	n/a	n/a
2014-12-03	97110119_C09	Extract	1.14158	1.20925	1.17541	no	no	n/a	n/a	n/a	n/a	n/a	n/a	n/a	n/a	n/a
2014-11-11	11040818_C02	Extract	1.08164	1.26869	1.17517	no	no	n/a	n/a	n/a	n/a	n/a	n/a	n/a	n/a	n/a
2014-11-17	11030708_H04	Extract	1.20087	1.14928	1.17507	no	no	n/a	n/a	n/a	n/a	n/a	n/a	n/a	n/a	n/a
2014-11-13	11030509_G07	Extract	1.17603	1.17389	1.17496	no	no	n/a	n/a	n/a	n/a	n/a	n/a	n/a	n/a	n/a
2014-11-16	11040202_D12	Extract	1.1764	1.17349	1.17495	no	no	n/a	n/a	n/a	n/a	n/a	n/a	n/a	n/a	n/a
2014-11-17	11040605_C11	Extract	1.14341	1.20629	1.17485	no	no	n/a	n/a	n/a	n/a	n/a	n/a	n/a	n/a	n/a
2014-11-20	11060102_B07	Extract	1.2154	1.13427	1.17484	no	no	n/a	n/a	n/a	n/a	n/a	n/a	n/a	n/a	n/a
2014-11-13	11030703_G09	Extract	1.20415	1.14551	1.17483	no	no	n/a	n/a	n/a	n/a	n/a	n/a	n/a	n/a	n/a
2014-11-17	11040712_E03	Extract	1.17476	1.17466	1.17471	no	no	n/a	n/a	n/a	n/a	n/a	n/a	n/a	n/a	n/a
2014-11-19	11100702_F02	Extract	1.18872	1.1606	1.17466	no	no	n/a	n/a	n/a	n/a	n/a	n/a	n/a	n/a	n/a
2014-11-18	97010111_D06	Extract	1.06671	1.28251	1.17461	no	no	n/a	n/a	n/a	n/a	n/a	n/a	n/a	n/a	n/a
2014-11-24	11050505_D04	Extract	1.19971	1.14907	1.17439	no	no	n/a	n/a	n/a	n/a	n/a	n/a	n/a	n/a	n/a
2014-11-19	11090204_E03	Extract	1.15784	1.19093	1.17439	no	no	n/a	n/a	n/a	n/a	n/a	n/a	n/a	n/a	n/a
2014-11-18	11040704_A10	Extract	1.21175	1.13689	1.17432	no	no	n/a	n/a	n/a	n/a	n/a	n/a	n/a	n/a	n/a
2014-11-16	96119119_G07	Extract	1.11086	1.23775	1.17431	no	no	n/a	n/a	n/a	n/a	n/a	n/a	n/a	n/a	n/a
2014-11-17	11040406_E07	Extract	1.28124	1.06734	1.17429	no	no	n/a	n/a	n/a	n/a	n/a	n/a	n/a	n/a	n/a
2014-12-01	97010133_D08	Extract	1.17909	1.16914	1.17412	no	no	n/a	n/a	n/a	n/a	n/a	n/a	n/a	n/a	n/a
2014-11-25	11010353_G02	Extract	1.19249	1.15531	1.1739	no	no	n/a	n/a	n/a	n/a	n/a	n/a	n/a	n/a	n/a
2014-11-13	97110133_D03	Extract	1.17615	1.17138	1.17377	no	no	n/a	n/a	n/a	n/a	n/a	n/a	n/a	n/a	n/a
2014-11-18	97010104_C08	Extract	1.17722	1.17011	1.17366	no	no	n/a	n/a	n/a	n/a	n/a	n/a	n/a	n/a	n/a
2014-11-11	11040818_D12	Extract	1.20428	1.14281	1.17355	no	no	n/a	n/a	n/a	n/a	n/a	n/a	n/a	n/a	n/a
2014-12-03	97110121_B08	Extract	1.19287	1.15372	1.1733	no	no	n/a	n/a	n/a	n/a	n/a	n/a	n/a	n/a	n/a
2014-11-20	11060102_D07	Extract	1.11681	1.22937	1.17309	no	no	n/a	n/a	n/a	n/a	n/a	n/a	n/a	n/a	n/a
2014-11-13	97110132_B06	Extract	1.16643	1.17964	1.17303	no	no	n/a	n/a	n/a	n/a	n/a	n/a	n/a	n/a	n/a
2014-11-25	11020210_B02	Extract	1.19151	1.15452	1.17301	no	no	n/a	n/a	n/a	n/a	n/a	n/a	n/a	n/a	n/a
2014-11-12	11010709_E10	Extract	1.13699	1.20879	1.17289	no	no	n/a	n/a	n/a	n/a	n/a	n/a	n/a	n/a	n/a
2014-11-18	97010110_F05	Extract	1.09909	1.24638	1.17273	no	no	n/a	n/a	n/a	n/a	n/a	n/a	n/a	n/a	n/a
2014-11-25	11010341_D08	Extract	1.1369	1.20852	1.17271	no	no	n/a	n/a	n/a	n/a	n/a	n/a	n/a	n/a	n/a
2014-11-19	11090302_G04	Extract	1.1986	1.14682	1.17271	no	no	n/a	n/a	n/a	n/a	n/a	n/a	n/a	n/a	n/a
2014-12-02	97050161_C04	Extract	1.14009	1.20511	1.1726	no	no	n/a	n/a	n/a	n/a	n/a	n/a	n/a	n/a	n/a
2014-12-03	11040107_H04	Extract	1.49149	0.853665	1.17258	no	no	n/a	n/a	n/a	n/a	n/a	n/a	n/a	n/a	n/a
2014-12-03	97110119_G06	Extract	1.17436	1.1704	1.17238	no	no	n/a	n/a	n/a	n/a	n/a	n/a	n/a	n/a	n/a
2014-11-13	97110135_F05	Extract	1.09072	1.2537	1.17221	no	no	n/a	n/a	n/a	n/a	n/a	n/a	n/a	n/a	n/a
2014-11-25	11001218_E09	Extract	1.19406	1.15028	1.17217	no	no	n/a	n/a	n/a	n/a	n/a	n/a	n/a	n/a	n/a
2014-11-13	11030602_F11	Extract	1.15793	1.18615	1.17204	no	no	n/a	n/a	n/a	n/a	n/a	n/a	n/a	n/a	n/a
2014-11-13	11030106_D11	Extract	1.25075	1.09287	1.17181	no	no	n/a	n/a	n/a	n/a	n/a	n/a	n/a	n/a	n/a
2014-11-19	11100302_B10	Extract	1.30522	1.03784	1.17153	no	no	n/a	n/a	n/a	n/a	n/a	n/a	n/a	n/a	n/a
2014-11-13	11030608_H04	Extract	1.15469	1.18814	1.17142	no	no	n/a	n/a	n/a	n/a	n/a	n/a	n/a	n/a	n/a
2014-11-16	11040203_C07	Extract	1.18829	1.1545	1.1714	no	no	n/a	n/a	n/a	n/a	n/a	n/a	n/a	n/a	n/a
2014-11-19	11100701_E03	Extract	1.28299	1.05972	1.17136	no	no	n/a	n/a	n/a	n/a	n/a	n/a	n/a	n/a	n/a
2014-11-13	97110140_H05	Extract	1.18693	1.15561	1.17127	no	no	n/a	n/a	n/a	n/a	n/a	n/a	n/a	n/a	n/a
2014-11-24	96110118_D07	Extract	1.20344	1.13841	1.17093	no	no	n/a	n/a	n/a	n/a	n/a	n/a	n/a	n/a	n/a
2014-11-17	11040727_E06	Extract	1.16241	1.17937	1.17089	no	no	n/a	n/a	n/a	n/a	n/a	n/a	n/a	n/a	n/a
2014-11-18	11060902_H08	Extract	1.07373	1.26798	1.17086	no	no	n/a	n/a	n/a	n/a	n/a	n/a	n/a	n/a	n/a
2014-12-03	11000201_C03	Extract	1.15441	1.18717	1.17079	no	no	n/a	n/a	n/a	n/a	n/a	n/a	n/a	n/a	n/a
2014-11-13	11030706_D03	Extract	1.07659	1.26467	1.17063	no	no	n/a	n/a	n/a	n/a	n/a	n/a	n/a	n/a	n/a
2014-11-17	11040306_B11	Extract	1.08408	1.25698	1.17053	no	no	n/a	n/a	n/a	n/a	n/a	n/a	n/a	n/a	n/a
2014-11-19	11100102_H04	Extract	1.14098	1.19954	1.17026	no	no	n/a	n/a	n/a	n/a	n/a	n/a	n/a	n/a	n/a
2014-11-13	11030317_C08	Extract	1.02854	1.31184	1.17019	no	no	n/a	n/a	n/a	n/a	n/a	n/a	n/a	n/a	n/a
2014-11-18	97010105_E02	Extract	1.12942	1.21094	1.17018	no	no	n/a	n/a	n/a	n/a	n/a	n/a	n/a	n/a	n/a
2014-11-18	97010105_E06	Extract	1.10076	1.23883	1.16979	no	no	n/a	n/a	n/a	n/a	n/a	n/a	n/a	n/a	n/a
2014-11-13	97110133_D06	Extract	1.15425	1.18523	1.16974	no	no	n/a	n/a	n/a	n/a	n/a	n/a	n/a	n/a	n/a
2014-11-17	11040817_B07	Extract	1.1861	1.15318	1.16964	no	no	n/a	n/a	n/a	n/a	n/a	n/a	n/a	n/a	n/a
2014-11-13	97110135_A03	Extract	1.16616	1.173	1.16958	no	no	n/a	n/a	n/a	n/a	n/a	n/a	n/a	n/a	n/a
2014-11-13	11030125_E07	Extract	1.32821	1.01089	1.16955	no	no	n/a	n/a	n/a	n/a	n/a	n/a	n/a	n/a	n/a
2014-12-04	97060106_G07	Extract	1.13833	1.20062	1.16947	no	no	n/a	n/a	n/a	n/a	n/a	n/a	n/a	n/a	n/a
2014-11-13	97110140_B02	Extract	1.24111	1.09766	1.16938	no	no	n/a	n/a	n/a	n/a	n/a	n/a	n/a	n/a	n/a
2014-11-19	11040302_F09	Extract	1.13453	1.20418	1.16936	no	no	n/a	n/a	n/a	n/a	n/a	n/a	n/a	n/a	n/a
2014-11-17	11040823_F09	Extract	1.22669	1.11199	1.16934	no	no	n/a	n/a	n/a	n/a	n/a	n/a	n/a	n/a	n/a
2014-11-19	11090205_D07	Extract	1.22612	1.11256	1.16934	no	no	n/a	n/a	n/a	n/a	n/a	n/a	n/a	n/a	n/a
2014-12-01	11040806_E11	Extract	1.21113	1.12735	1.16924	no	no	n/a	n/a	n/a	n/a	n/a	n/a	n/a	n/a	n/a
2014-11-19	11040209_F10	Extract	1.20311	1.1346	1.16885	no	no	n/a	n/a	n/a	n/a	n/a	n/a	n/a	n/a	n/a
2014-11-16	11031025_E03	Extract	1.10877	1.22882	1.16879	no	no	n/a	n/a	n/a	n/a	n/a	n/a	n/a	n/a	n/a
2014-11-16	11040203_B05	Extract	1.26863	1.06887	1.16875	no	no	n/a	n/a	n/a	n/a	n/a	n/a	n/a	n/a	n/a
2014-11-25	11010903_B03	Extract	1.20175	1.13559	1.16867	no	no	n/a	n/a	n/a	n/a	n/a	n/a	n/a	n/a	n/a
2014-11-13	11030304_E12	Extract	1.23995	1.09698	1.16847	no	no	n/a	n/a	n/a	n/a	n/a	n/a	n/a	n/a	n/a
2014-11-25	11010353_G09	Extract	1.20331	1.13361	1.16846	no	no	n/a	n/a	n/a	n/a	n/a	n/a	n/a	n/a	n/a
2014-11-12	11011023_C03	Extract	1.13863	1.19819	1.16841	no	no	n/a	n/a	n/a	n/a	n/a	n/a	n/a	n/a	n/a
2014-12-04	11000638_G04	Extract	1.29388	1.04286	1.16837	no	no	n/a	n/a	n/a	n/a	n/a	n/a	n/a	n/a	n/a
2014-11-13	97110142_F07	Extract	1.16097	1.17562	1.1683	no	no	n/a	n/a	n/a	n/a	n/a	n/a	n/a	n/a	n/a
2014-11-13	11030122_D09	Extract	1.33006	1.0063	1.16818	no	no	n/a	n/a	n/a	n/a	n/a	n/a	n/a	n/a	n/a
2014-11-12	11020715_H07	Extract	1.25367	1.08267	1.16817	no	no	n/a	n/a	n/a	n/a	n/a	n/a	n/a	n/a	n/a
2014-12-03	97110149_C05	Extract	1.16275	1.17357	1.16816	no	no	n/a	n/a	n/a	n/a	n/a	n/a	n/a	n/a	n/a
2014-11-12	11020705_H09	Extract	1.19751	1.13878	1.16814	no	no	n/a	n/a	n/a	n/a	n/a	n/a	n/a	n/a	n/a
2014-11-12	11020707_A09	Extract	1.17684	1.15941	1.16812	no	no	n/a	n/a	n/a	n/a	n/a	n/a	n/a	n/a	n/a
2014-11-17	11040306_E06	Extract	1.03503	1.30117	1.1681	no	no	n/a	n/a	n/a	n/a	n/a	n/a	n/a	n/a	n/a
2014-11-18	11040522_D05	Extract	1.18099	1.15513	1.16806	no	no	n/a	n/a	n/a	n/a	n/a	n/a	n/a	n/a	n/a
2014-11-13	97110134_A05	Extract	1.20319	1.13277	1.16798	no	no	n/a	n/a	n/a	n/a	n/a	n/a	n/a	n/a	n/a
2014-11-11	11040813_A07	Extract	1.10228	1.23346	1.16787	no	no	n/a	n/a	n/a	n/a	n/a	n/a	n/a	n/a	n/a
2014-11-18	11041107_B08	Extract	1.21355	1.12188	1.16771	no	no	n/a	n/a	n/a	n/a	n/a	n/a	n/a	n/a	n/a
2014-11-19	11100302_D08	Extract	1.2678	1.06755	1.16767	no	no	n/a	n/a	n/a	n/a	n/a	n/a	n/a	n/a	n/a
2014-11-25	11001117_C04	Extract	1.16155	1.17375	1.16765	no	no	n/a	n/a	n/a	n/a	n/a	n/a	n/a	n/a	n/a
2014-11-13	97110133_F07	Extract	1.13587	1.19936	1.16761	no	no	n/a	n/a	n/a	n/a	n/a	n/a	n/a	n/a	n/a
2014-11-18	11041010_F10	Extract	1.0538	1.28103	1.16742	no	no	n/a	n/a	n/a	n/a	n/a	n/a	n/a	n/a	n/a
2014-11-17	99020108_D05	Extract	1.22746	1.10735	1.1674	no	no	n/a	n/a	n/a	n/a	n/a	n/a	n/a	n/a	n/a
2014-11-19	11100804_E04	Extract	1.14606	1.18864	1.16735	no	no	n/a	n/a	n/a	n/a	n/a	n/a	n/a	n/a	n/a
2014-11-13	11030122_A07	Extract	1.34808	0.986494	1.16729	no	no	n/a	n/a	n/a	n/a	n/a	n/a	n/a	n/a	n/a
2014-11-25	11010353_C05	Extract	1.21135	1.1228	1.16707	no	no	n/a	n/a	n/a	n/a	n/a	n/a	n/a	n/a	n/a
2014-12-02	11011009_E07	Extract	1.17001	1.16406	1.16703	no	no	n/a	n/a	n/a	n/a	n/a	n/a	n/a	n/a	n/a
2014-11-18	97010122_E06	Extract	1.18594	1.1481	1.16702	no	no	n/a	n/a	n/a	n/a	n/a	n/a	n/a	n/a	n/a
2014-11-13	97110134_E06	Extract	1.16183	1.17218	1.167	no	no	n/a	n/a	n/a	n/a	n/a	n/a	n/a	n/a	n/a
2014-11-13	11030602_A02	Extract	1.21516	1.11868	1.16692	no	no	n/a	n/a	n/a	n/a	n/a	n/a	n/a	n/a	n/a
2014-11-17	11030510_E11	Extract	1.11199	1.22133	1.16666	no	no	n/a	n/a	n/a	n/a	n/a	n/a	n/a	n/a	n/a
2014-11-18	11040522_D06	Extract	1.23785	1.09538	1.16661	no	no	n/a	n/a	n/a	n/a	n/a	n/a	n/a	n/a	n/a
2014-12-01	97010133_E11	Extract	1.18082	1.15217	1.1665	no	no	n/a	n/a	n/a	n/a	n/a	n/a	n/a	n/a	n/a
2014-11-12	11020509_E04	Extract	1.11477	1.21818	1.16648	no	no	n/a	n/a	n/a	n/a	n/a	n/a	n/a	n/a	n/a
2014-11-13	11030106_H02	Extract	1.16588	1.16689	1.16639	no	no	n/a	n/a	n/a	n/a	n/a	n/a	n/a	n/a	n/a
2014-11-17	11040406_F06	Extract	1.1953	1.13746	1.16638	no	no	n/a	n/a	n/a	n/a	n/a	n/a	n/a	n/a	n/a
2014-11-16	96119119_E03	Extract	1.1088	1.22395	1.16637	no	no	n/a	n/a	n/a	n/a	n/a	n/a	n/a	n/a	n/a
2014-12-03	11000201_E02	Extract	1.19178	1.14073	1.16625	no	no	n/a	n/a	n/a	n/a	n/a	n/a	n/a	n/a	n/a
2014-11-19	11040208_A05	Extract	1.21451	1.118	1.16625	no	no	n/a	n/a	n/a	n/a	n/a	n/a	n/a	n/a	n/a
2014-11-13	97120101_F05	Extract	1.23263	1.09975	1.16619	no	no	n/a	n/a	n/a	n/a	n/a	n/a	n/a	n/a	n/a
2014-12-02	97050162_G12	Extract	1.07215	1.26021	1.16618	no	no	n/a	n/a	n/a	n/a	n/a	n/a	n/a	n/a	n/a
2014-11-17	11040604_E10	Extract	1.1953	1.13666	1.16598	no	no	n/a	n/a	n/a	n/a	n/a	n/a	n/a	n/a	n/a
2014-11-17	11040406_C05	Extract	1.14434	1.18754	1.16594	no	no	n/a	n/a	n/a	n/a	n/a	n/a	n/a	n/a	n/a
2014-12-02	11020513_D02	Extract	1.15385	1.17793	1.16589	no	no	n/a	n/a	n/a	n/a	n/a	n/a	n/a	n/a	n/a
2014-12-03	97110119_D03	Extract	1.2406	1.09102	1.16581	no	no	n/a	n/a	n/a	n/a	n/a	n/a	n/a	n/a	n/a
2014-11-13	11030509_D07	Extract	1.246	1.08559	1.16579	no	no	n/a	n/a	n/a	n/a	n/a	n/a	n/a	n/a	n/a
2014-11-17	11040605_E05	Extract	1.02655	1.30442	1.16548	no	no	n/a	n/a	n/a	n/a	n/a	n/a	n/a	n/a	n/a
2014-11-17	11041105_C05	Extract	1.20149	1.12945	1.16547	no	no	n/a	n/a	n/a	n/a	n/a	n/a	n/a	n/a	n/a
2014-11-19	11100804_D07	Extract	1.20116	1.12976	1.16546	no	no	n/a	n/a	n/a	n/a	n/a	n/a	n/a	n/a	n/a
2014-11-19	11040303_B07	Extract	1.12942	1.20114	1.16528	no	no	n/a	n/a	n/a	n/a	n/a	n/a	n/a	n/a	n/a
2014-11-19	11100102_F02	Extract	1.25119	1.07935	1.16527	no	no	n/a	n/a	n/a	n/a	n/a	n/a	n/a	n/a	n/a
2014-11-17	11040605_E07	Extract	1.10668	1.22383	1.16526	no	no	n/a	n/a	n/a	n/a	n/a	n/a	n/a	n/a	n/a
2014-12-03	97110122_C07	Extract	1.10945	1.22106	1.16525	no	no	n/a	n/a	n/a	n/a	n/a	n/a	n/a	n/a	n/a
2014-11-11	11040910_D08	Extract	1.169	1.1614	1.1652	no	no	n/a	n/a	n/a	n/a	n/a	n/a	n/a	n/a	n/a
2014-11-25	11010903_C07	Extract	1.1004	1.22998	1.16519	no	no	n/a	n/a	n/a	n/a	n/a	n/a	n/a	n/a	n/a
2014-11-17	11030538_B04	Extract	1.19441	1.13558	1.16499	no	no	n/a	n/a	n/a	n/a	n/a	n/a	n/a	n/a	n/a
2014-11-25	11010903_E06	Extract	1.11568	1.21429	1.16499	no	no	n/a	n/a	n/a	n/a	n/a	n/a	n/a	n/a	n/a
2014-11-19	11100206_G04	Extract	1.1589	1.17085	1.16487	no	no	n/a	n/a	n/a	n/a	n/a	n/a	n/a	n/a	n/a
2014-11-13	97119141_B02	Extract	1.30831	1.0214	1.16485	no	no	n/a	n/a	n/a	n/a	n/a	n/a	n/a	n/a	n/a
2014-11-12	11020624_E06	Extract	1.20715	1.12241	1.16478	no	no	n/a	n/a	n/a	n/a	n/a	n/a	n/a	n/a	n/a
2014-11-11	11040813_G10	Extract	1.05433	1.27521	1.16477	no	no	n/a	n/a	n/a	n/a	n/a	n/a	n/a	n/a	n/a
2014-11-18	11050304_D06	Extract	1.20405	1.12494	1.16449	no	no	n/a	n/a	n/a	n/a	n/a	n/a	n/a	n/a	n/a
2014-11-12	11011023_A06	Extract	1.23535	1.09359	1.16447	no	no	n/a	n/a	n/a	n/a	n/a	n/a	n/a	n/a	n/a
2014-11-13	11030501_B06	Extract	1.10951	1.21935	1.16443	no	no	n/a	n/a	n/a	n/a	n/a	n/a	n/a	n/a	n/a
2014-11-12	11010310_G02	Extract	1.16767	1.16119	1.16443	no	no	n/a	n/a	n/a	n/a	n/a	n/a	n/a	n/a	n/a
2014-11-25	11010536_F07	Extract	1.09077	1.23809	1.16443	no	no	n/a	n/a	n/a	n/a	n/a	n/a	n/a	n/a	n/a
2014-11-13	11030122_G02	Extract	1.27561	1.05321	1.16441	no	no	n/a	n/a	n/a	n/a	n/a	n/a	n/a	n/a	n/a
2014-11-19	11090501_E09	Extract	1.15932	1.16913	1.16422	no	no	n/a	n/a	n/a	n/a	n/a	n/a	n/a	n/a	n/a
2014-11-17	11040712_F08	Extract	1.04949	1.27895	1.16422	no	no	n/a	n/a	n/a	n/a	n/a	n/a	n/a	n/a	n/a
2014-12-01	99020104_E11	Extract	1.3305	0.997823	1.16416	no	no	n/a	n/a	n/a	n/a	n/a	n/a	n/a	n/a	n/a
2014-11-12	11010912_B09	Extract	1.29495	1.03322	1.16409	no	no	n/a	n/a	n/a	n/a	n/a	n/a	n/a	n/a	n/a
2014-11-19	11100804_G07	Extract	1.11851	1.20961	1.16406	no	no	n/a	n/a	n/a	n/a	n/a	n/a	n/a	n/a	n/a
2014-11-17	11040817_C09	Extract	1.09436	1.23372	1.16404	no	no	n/a	n/a	n/a	n/a	n/a	n/a	n/a	n/a	n/a
2014-11-17	11031237_D09	Extract	1.14095	1.18705	1.164	no	no	n/a	n/a	n/a	n/a	n/a	n/a	n/a	n/a	n/a
2014-11-17	11031237_D03	Extract	1.18288	1.14509	1.16399	no	no	n/a	n/a	n/a	n/a	n/a	n/a	n/a	n/a	n/a
2014-11-17	11030709_E04	Extract	1.1618	1.16613	1.16396	no	no	n/a	n/a	n/a	n/a	n/a	n/a	n/a	n/a	n/a
2014-11-13	97110135_C11	Extract	1.19319	1.13464	1.16392	no	no	n/a	n/a	n/a	n/a	n/a	n/a	n/a	n/a	n/a
2014-11-24	11050505_D05	Extract	1.18259	1.14507	1.16383	no	no	n/a	n/a	n/a	n/a	n/a	n/a	n/a	n/a	n/a
2014-11-17	11040712_E06	Extract	0.99771	1.32987	1.16379	no	no	n/a	n/a	n/a	n/a	n/a	n/a	n/a	n/a	n/a
2014-11-17	11030818_G07	Extract	1.09911	1.2284	1.16375	no	no	n/a	n/a	n/a	n/a	n/a	n/a	n/a	n/a	n/a
2014-12-04	97060143_F05	Extract	1.13731	1.19009	1.1637	no	no	n/a	n/a	n/a	n/a	n/a	n/a	n/a	n/a	n/a
2014-11-11	11040910_A09	Extract	1.13629	1.19109	1.16369	no	no	n/a	n/a	n/a	n/a	n/a	n/a	n/a	n/a	n/a
2014-12-04	11000638_D05	Extract	1.1123	1.21479	1.16354	no	no	n/a	n/a	n/a	n/a	n/a	n/a	n/a	n/a	n/a
2014-11-18	11050302_F03	Extract	1.18757	1.13951	1.16354	no	no	n/a	n/a	n/a	n/a	n/a	n/a	n/a	n/a	n/a
2014-11-13	11030122_E07	Extract	1.33627	0.99066	1.16347	no	no	n/a	n/a	n/a	n/a	n/a	n/a	n/a	n/a	n/a
2014-12-01	97010133_G06	Extract	1.15772	1.16889	1.16331	no	no	n/a	n/a	n/a	n/a	n/a	n/a	n/a	n/a	n/a
2014-11-18	11041010_E08	Extract	1.18457	1.14194	1.16326	no	no	n/a	n/a	n/a	n/a	n/a	n/a	n/a	n/a	n/a
2014-11-24	11020711_D09	Extract	1.21866	1.10768	1.16317	no	no	n/a	n/a	n/a	n/a	n/a	n/a	n/a	n/a	n/a
2014-11-13	11030110_G03	Extract	1.22058	1.1057	1.16314	no	no	n/a	n/a	n/a	n/a	n/a	n/a	n/a	n/a	n/a
2014-11-19	11100805_G05	Extract	1.21451	1.11162	1.16306	no	no	n/a	n/a	n/a	n/a	n/a	n/a	n/a	n/a	n/a
2014-11-11	11040818_B12	Extract	1.2405	1.08546	1.16298	no	no	n/a	n/a	n/a	n/a	n/a	n/a	n/a	n/a	n/a
2014-11-13	11030304_F09	Extract	1.16311	1.16264	1.16288	no	no	n/a	n/a	n/a	n/a	n/a	n/a	n/a	n/a	n/a
2014-12-02	11020513_E06	Extract	1.17552	1.15023	1.16287	no	no	n/a	n/a	n/a	n/a	n/a	n/a	n/a	n/a	n/a
2014-12-04	11010110_E06	Extract	1.03761	1.28753	1.16257	no	no	n/a	n/a	n/a	n/a	n/a	n/a	n/a	n/a	n/a
2014-11-11	11040812_F12	Extract	1.25257	1.07209	1.16233	no	no	n/a	n/a	n/a	n/a	n/a	n/a	n/a	n/a	n/a
2014-11-11	11040910_G12	Extract	1.09182	1.23281	1.16231	no	no	n/a	n/a	n/a	n/a	n/a	n/a	n/a	n/a	n/a
2014-11-20	11060102_B06	Extract	1.1733	1.15132	1.16231	no	no	n/a	n/a	n/a	n/a	n/a	n/a	n/a	n/a	n/a
2014-11-17	11030510_C02	Extract	1.17522	1.1488	1.16201	no	no	n/a	n/a	n/a	n/a	n/a	n/a	n/a	n/a	n/a
2014-11-18	11070202_D06	Extract	1.17621	1.14768	1.16195	no	no	n/a	n/a	n/a	n/a	n/a	n/a	n/a	n/a	n/a
2014-11-13	97110135_E04	Extract	0.991574	1.33231	1.16194	no	no	n/a	n/a	n/a	n/a	n/a	n/a	n/a	n/a	n/a
2014-11-17	11040605_C06	Extract	1.14589	1.17787	1.16188	no	no	n/a	n/a	n/a	n/a	n/a	n/a	n/a	n/a	n/a
2014-11-18	97010118_D08	Extract	1.20794	1.1158	1.16187	no	no	n/a	n/a	n/a	n/a	n/a	n/a	n/a	n/a	n/a
2014-11-13	97110132_A05	Extract	1.17263	1.15087	1.16175	no	no	n/a	n/a	n/a	n/a	n/a	n/a	n/a	n/a	n/a
2014-11-17	11041105_B03	Extract	1.14766	1.17575	1.1617	no	no	n/a	n/a	n/a	n/a	n/a	n/a	n/a	n/a	n/a
2014-11-17	11041105_C03	Extract	1.15286	1.17053	1.16169	no	no	n/a	n/a	n/a	n/a	n/a	n/a	n/a	n/a	n/a
2014-11-19	11090204_A06	Extract	1.17236	1.15086	1.16161	no	no	n/a	n/a	n/a	n/a	n/a	n/a	n/a	n/a	n/a
2014-11-13	11030106_F10	Extract	1.26071	1.06243	1.16157	no	no	n/a	n/a	n/a	n/a	n/a	n/a	n/a	n/a	n/a
2014-11-20	11090601_F05	Extract	0.968925	1.35415	1.16154	no	no	n/a	n/a	n/a	n/a	n/a	n/a	n/a	n/a	n/a
2014-11-13	97110134_D06	Extract	1.12343	1.19962	1.16152	no	no	n/a	n/a	n/a	n/a	n/a	n/a	n/a	n/a	n/a
2014-11-13	98040119_D05	Extract	1.21907	1.10355	1.16131	no	no	n/a	n/a	n/a	n/a	n/a	n/a	n/a	n/a	n/a
2014-11-17	11040727_A05	Extract	1.14072	1.18182	1.16127	no	no	n/a	n/a	n/a	n/a	n/a	n/a	n/a	n/a	n/a
2014-11-24	11030526_D08	Extract	1.22275	1.09962	1.16119	no	no	n/a	n/a	n/a	n/a	n/a	n/a	n/a	n/a	n/a
2014-11-20	11060422_C07	Extract	1.13461	1.18772	1.16116	no	no	n/a	n/a	n/a	n/a	n/a	n/a	n/a	n/a	n/a
2014-11-18	97010105_D02	Extract	1.15542	1.16656	1.16099	no	no	n/a	n/a	n/a	n/a	n/a	n/a	n/a	n/a	n/a
2014-11-19	11090201_F05	Extract	1.08235	1.23937	1.16086	no	no	n/a	n/a	n/a	n/a	n/a	n/a	n/a	n/a	n/a
2014-11-16	11041007_F06	Extract	1.18696	1.13469	1.16082	no	no	n/a	n/a	n/a	n/a	n/a	n/a	n/a	n/a	n/a
2014-11-18	11050502_D08	Extract	1.18967	1.13189	1.16078	no	no	n/a	n/a	n/a	n/a	n/a	n/a	n/a	n/a	n/a
2014-11-17	11030538_E02	Extract	1.1803	1.14121	1.16075	no	no	n/a	n/a	n/a	n/a	n/a	n/a	n/a	n/a	n/a
2014-11-18	11040908_B12	Extract	1.16425	1.15682	1.16053	no	no	n/a	n/a	n/a	n/a	n/a	n/a	n/a	n/a	n/a
2014-11-17	11030818_B09	Extract	1.25303	1.06796	1.1605	no	no	n/a	n/a	n/a	n/a	n/a	n/a	n/a	n/a	n/a
2014-11-19	11040209_H08	Extract	1.11408	1.20685	1.16047	no	no	n/a	n/a	n/a	n/a	n/a	n/a	n/a	n/a	n/a
2014-11-13	11030106_D09	Extract	1.18205	1.13867	1.16036	no	no	n/a	n/a	n/a	n/a	n/a	n/a	n/a	n/a	n/a
2014-11-18	11040908_F05	Extract	1.13626	1.18443	1.16034	no	no	n/a	n/a	n/a	n/a	n/a	n/a	n/a	n/a	n/a
2014-11-17	11041106_F04	Extract	1.12508	1.19553	1.1603	no	no	n/a	n/a	n/a	n/a	n/a	n/a	n/a	n/a	n/a
2014-11-13	11030201_F05	Extract	1.14815	1.17234	1.16025	no	no	n/a	n/a	n/a	n/a	n/a	n/a	n/a	n/a	n/a
2014-11-13	97110144_D07	Extract	1.23811	1.08217	1.16014	no	no	n/a	n/a	n/a	n/a	n/a	n/a	n/a	n/a	n/a
2014-11-17	11040823_E06	Extract	1.19344	1.12683	1.16013	no	no	n/a	n/a	n/a	n/a	n/a	n/a	n/a	n/a	n/a
2014-11-19	11090301_E07	Extract	1.10893	1.21124	1.16009	no	no	n/a	n/a	n/a	n/a	n/a	n/a	n/a	n/a	n/a
2014-11-13	97110140_G06	Extract	1.21165	1.10815	1.1599	no	no	n/a	n/a	n/a	n/a	n/a	n/a	n/a	n/a	n/a
2014-11-17	11030510_G05	Extract	1.24642	1.07327	1.15985	no	no	n/a	n/a	n/a	n/a	n/a	n/a	n/a	n/a	n/a
2014-11-13	97110132_E05	Extract	1.10018	1.21934	1.15976	no	no	n/a	n/a	n/a	n/a	n/a	n/a	n/a	n/a	n/a
2014-11-24	11020901_B02	Extract	1.1822	1.13732	1.15976	no	no	n/a	n/a	n/a	n/a	n/a	n/a	n/a	n/a	n/a
2014-11-17	11030818_E09	Extract	1.18721	1.13222	1.15972	no	no	n/a	n/a	n/a	n/a	n/a	n/a	n/a	n/a	n/a
2014-12-02	97060111_A10	Extract	1.18088	1.13854	1.15971	no	no	n/a	n/a	n/a	n/a	n/a	n/a	n/a	n/a	n/a
2014-11-13	97110144_G04	Extract	1.13179	1.18708	1.15944	no	no	n/a	n/a	n/a	n/a	n/a	n/a	n/a	n/a	n/a
2014-12-03	97110122_A03	Extract	1.18638	1.13244	1.15941	no	no	n/a	n/a	n/a	n/a	n/a	n/a	n/a	n/a	n/a
2014-12-03	97110122_H02	Extract	1.18605	1.13273	1.15939	no	no	n/a	n/a	n/a	n/a	n/a	n/a	n/a	n/a	n/a
2014-11-13	97110135_A04	Extract	1.2159	1.1027	1.1593	no	no	n/a	n/a	n/a	n/a	n/a	n/a	n/a	n/a	n/a
2014-11-24	99120101_F04	Extract	1.14215	1.17643	1.15929	no	no	n/a	n/a	n/a	n/a	n/a	n/a	n/a	n/a	n/a
2014-12-03	97110155_B05	Extract	1.24557	1.07274	1.15915	no	no	n/a	n/a	n/a	n/a	n/a	n/a	n/a	n/a	n/a
2014-11-17	11030817_E08	Extract	1.14878	1.16914	1.15896	no	no	n/a	n/a	n/a	n/a	n/a	n/a	n/a	n/a	n/a
2014-11-17	11040306_D02	Extract	1.02395	1.29391	1.15893	no	no	n/a	n/a	n/a	n/a	n/a	n/a	n/a	n/a	n/a
2014-11-13	11030122_A09	Extract	1.29085	1.02696	1.15891	no	no	n/a	n/a	n/a	n/a	n/a	n/a	n/a	n/a	n/a
2014-11-19	11100903_E04	Extract	1.07469	1.24306	1.15888	no	no	n/a	n/a	n/a	n/a	n/a	n/a	n/a	n/a	n/a
2014-12-01	11090401_E07	Extract	1.18056	1.13696	1.15876	no	no	n/a	n/a	n/a	n/a	n/a	n/a	n/a	n/a	n/a
2014-11-20	11060102_E03	Extract	1.13983	1.17767	1.15875	no	no	n/a	n/a	n/a	n/a	n/a	n/a	n/a	n/a	n/a
2014-11-13	97110135_B06	Extract	1.13751	1.17991	1.15871	no	no	n/a	n/a	n/a	n/a	n/a	n/a	n/a	n/a	n/a
2014-11-17	11041106_F06	Extract	1.08961	1.22769	1.15865	no	no	n/a	n/a	n/a	n/a	n/a	n/a	n/a	n/a	n/a
2014-11-18	11041010_D04	Extract	1.19057	1.12653	1.15855	no	no	n/a	n/a	n/a	n/a	n/a	n/a	n/a	n/a	n/a
2014-11-18	11031024_E07	Extract	1.21191	1.10514	1.15852	no	no	n/a	n/a	n/a	n/a	n/a	n/a	n/a	n/a	n/a
2014-11-17	11040406_F09	Extract	1.2355	1.08153	1.15852	no	no	n/a	n/a	n/a	n/a	n/a	n/a	n/a	n/a	n/a
2014-11-12	11030105_C03	Extract	1.16594	1.15105	1.15849	no	no	n/a	n/a	n/a	n/a	n/a	n/a	n/a	n/a	n/a
2014-11-19	11090206_B04	Extract	1.29418	1.02259	1.15838	no	no	n/a	n/a	n/a	n/a	n/a	n/a	n/a	n/a	n/a
2014-11-13	11030309_E10	Extract	1.26166	1.0549	1.15828	no	no	n/a	n/a	n/a	n/a	n/a	n/a	n/a	n/a	n/a
2014-11-17	11031201_C08	Extract	1.34192	0.974484	1.1582	no	no	n/a	n/a	n/a	n/a	n/a	n/a	n/a	n/a	n/a
2014-11-19	96120113_D05	Extract	1.20556	1.11084	1.1582	no	no	n/a	n/a	n/a	n/a	n/a	n/a	n/a	n/a	n/a
2014-11-13	97110140_D04	Extract	1.30679	1.00901	1.1579	no	no	n/a	n/a	n/a	n/a	n/a	n/a	n/a	n/a	n/a
2014-11-13	11030317_C05	Extract	1.14458	1.17114	1.15786	no	no	n/a	n/a	n/a	n/a	n/a	n/a	n/a	n/a	n/a
2014-11-11	11040812_F11	Extract	1.21	1.10567	1.15783	no	no	n/a	n/a	n/a	n/a	n/a	n/a	n/a	n/a	n/a
2014-11-19	11090304_E05	Extract	1.15753	1.1581	1.15782	no	no	n/a	n/a	n/a	n/a	n/a	n/a	n/a	n/a	n/a
2014-12-03	11020907_G08	Extract	1.13995	1.17568	1.15781	no	no	n/a	n/a	n/a	n/a	n/a	n/a	n/a	n/a	n/a
2014-11-16	11030916_E02	Extract	1.14732	1.16823	1.15778	no	no	n/a	n/a	n/a	n/a	n/a	n/a	n/a	n/a	n/a
2014-11-12	11030105_B11	Extract	1.11233	1.20313	1.15773	no	no	n/a	n/a	n/a	n/a	n/a	n/a	n/a	n/a	n/a
2014-11-24	11030403_E05	Extract	1.14525	1.1702	1.15772	no	no	n/a	n/a	n/a	n/a	n/a	n/a	n/a	n/a	n/a
2014-12-03	97110121_C06	Extract	1.18214	1.1333	1.15772	no	no	n/a	n/a	n/a	n/a	n/a	n/a	n/a	n/a	n/a
2014-11-19	11100807_F11	Extract	1.18156	1.1338	1.15768	no	no	n/a	n/a	n/a	n/a	n/a	n/a	n/a	n/a	n/a
2014-11-18	11031024_B06	Extract	1.23114	1.08405	1.15759	no	no	n/a	n/a	n/a	n/a	n/a	n/a	n/a	n/a	n/a
2014-11-18	11031024_D07	Extract	1.18596	1.12921	1.15758	no	no	n/a	n/a	n/a	n/a	n/a	n/a	n/a	n/a	n/a
2014-11-12	11010218_A03	Extract	1.20627	1.10879	1.15753	no	no	n/a	n/a	n/a	n/a	n/a	n/a	n/a	n/a	n/a
2014-11-19	11090206_H03	Extract	1.18568	1.12886	1.15727	no	no	n/a	n/a	n/a	n/a	n/a	n/a	n/a	n/a	n/a
2014-11-24	11020708_F03	Extract	1.20753	1.10684	1.15718	no	no	n/a	n/a	n/a	n/a	n/a	n/a	n/a	n/a	n/a
2014-11-17	11031237_B02	Extract	1.14591	1.16813	1.15702	no	no	n/a	n/a	n/a	n/a	n/a	n/a	n/a	n/a	n/a
2014-11-25	11010341_E04	Extract	1.18219	1.13159	1.15689	no	no	n/a	n/a	n/a	n/a	n/a	n/a	n/a	n/a	n/a
2014-11-17	11041106_E03	Extract	1.09207	1.22096	1.15652	no	no	n/a	n/a	n/a	n/a	n/a	n/a	n/a	n/a	n/a
2014-11-11	11040910_C11	Extract	1.15693	1.15586	1.15639	no	no	n/a	n/a	n/a	n/a	n/a	n/a	n/a	n/a	n/a
2014-11-18	97010104_E04	Extract	1.1411	1.17162	1.15636	no	no	n/a	n/a	n/a	n/a	n/a	n/a	n/a	n/a	n/a
2014-11-13	97110132_C12	Extract	1.03181	1.28088	1.15634	no	no	n/a	n/a	n/a	n/a	n/a	n/a	n/a	n/a	n/a
2014-11-13	97120101_E04	Extract	1.26372	1.0486	1.15616	no	no	n/a	n/a	n/a	n/a	n/a	n/a	n/a	n/a	n/a
2014-11-18	11060641_H08	Extract	1.0419	1.27031	1.15611	no	no	n/a	n/a	n/a	n/a	n/a	n/a	n/a	n/a	n/a
2014-11-13	97110135_F11	Extract	1.12453	1.18763	1.15608	no	no	n/a	n/a	n/a	n/a	n/a	n/a	n/a	n/a	n/a
2014-11-17	11041105_C08	Extract	1.11194	1.20008	1.15601	no	no	n/a	n/a	n/a	n/a	n/a	n/a	n/a	n/a	n/a
2014-11-18	11070206_D04	Extract	1.23216	1.07969	1.15593	no	no	n/a	n/a	n/a	n/a	n/a	n/a	n/a	n/a	n/a
2014-11-13	11030602_G09	Extract	1.15643	1.1553	1.15586	no	no	n/a	n/a	n/a	n/a	n/a	n/a	n/a	n/a	n/a
2014-11-19	11100806_C10	Extract	1.1434	1.16826	1.15583	no	no	n/a	n/a	n/a	n/a	n/a	n/a	n/a	n/a	n/a
2014-11-16	11080311_B03	Extract	1.16413	1.1474	1.15576	no	no	n/a	n/a	n/a	n/a	n/a	n/a	n/a	n/a	n/a
2014-12-03	97110119_B09	Extract	1.16884	1.14251	1.15568	no	no	n/a	n/a	n/a	n/a	n/a	n/a	n/a	n/a	n/a
2014-11-19	96120105_C09	Extract	1.13727	1.17402	1.15565	no	no	n/a	n/a	n/a	n/a	n/a	n/a	n/a	n/a	n/a
2014-11-18	11041211_C03	Extract	1.23818	1.07288	1.15553	no	no	n/a	n/a	n/a	n/a	n/a	n/a	n/a	n/a	n/a
2014-11-17	11040817_D06	Extract	1.11555	1.19517	1.15536	no	no	n/a	n/a	n/a	n/a	n/a	n/a	n/a	n/a	n/a
2014-11-17	11040605_E09	Extract	1.17277	1.13763	1.1552	no	no	n/a	n/a	n/a	n/a	n/a	n/a	n/a	n/a	n/a
2014-11-17	11030817_D04	Extract	1.19506	1.11526	1.15516	no	no	n/a	n/a	n/a	n/a	n/a	n/a	n/a	n/a	n/a
2014-11-16	11010357_F07	Extract	1.12558	1.18468	1.15513	no	no	n/a	n/a	n/a	n/a	n/a	n/a	n/a	n/a	n/a
2014-11-13	11030106_B12	Extract	1.2467	1.06354	1.15512	no	no	n/a	n/a	n/a	n/a	n/a	n/a	n/a	n/a	n/a
2014-11-17	11030818_F07	Extract	1.24117	1.06901	1.15509	no	no	n/a	n/a	n/a	n/a	n/a	n/a	n/a	n/a	n/a
2014-11-11	11040812_B02	Extract	1.12327	1.18684	1.15505	no	no	n/a	n/a	n/a	n/a	n/a	n/a	n/a	n/a	n/a
2014-11-13	11030111_C09	Extract	1.08912	1.2208	1.15496	no	no	n/a	n/a	n/a	n/a	n/a	n/a	n/a	n/a	n/a
2014-11-20	11060102_C07	Extract	1.21096	1.0989	1.15493	no	no	n/a	n/a	n/a	n/a	n/a	n/a	n/a	n/a	n/a
2014-11-24	11020708_D09	Extract	1.1929	1.1165	1.1547	no	no	n/a	n/a	n/a	n/a	n/a	n/a	n/a	n/a	n/a
2014-11-17	11040920_B03	Extract	1.30421	1.00511	1.15466	no	no	n/a	n/a	n/a	n/a	n/a	n/a	n/a	n/a	n/a
2014-11-13	97110132_G11	Extract	1.14751	1.16154	1.15452	no	no	n/a	n/a	n/a	n/a	n/a	n/a	n/a	n/a	n/a
2014-11-13	97110134_C07	Extract	1.12101	1.1879	1.15445	no	no	n/a	n/a	n/a	n/a	n/a	n/a	n/a	n/a	n/a
2014-11-11	11040812_B08	Extract	1.20333	1.10534	1.15434	no	no	n/a	n/a	n/a	n/a	n/a	n/a	n/a	n/a	n/a
2014-11-17	11031237_E04	Extract	1.14541	1.16291	1.15416	no	no	n/a	n/a	n/a	n/a	n/a	n/a	n/a	n/a	n/a
2014-12-02	97060110_H10	Extract	1.04151	1.26669	1.1541	no	no	n/a	n/a	n/a	n/a	n/a	n/a	n/a	n/a	n/a
2014-11-19	11021015_E05	Extract	1.18645	1.12151	1.15398	no	no	n/a	n/a	n/a	n/a	n/a	n/a	n/a	n/a	n/a
2014-12-02	11010118_C10	Extract	1.1109	1.19682	1.15386	no	no	n/a	n/a	n/a	n/a	n/a	n/a	n/a	n/a	n/a
2014-11-17	11031240_A03	Extract	1.10275	1.20487	1.15381	no	no	n/a	n/a	n/a	n/a	n/a	n/a	n/a	n/a	n/a
2014-11-18	11041211_C06	Extract	1.096	1.21146	1.15373	no	no	n/a	n/a	n/a	n/a	n/a	n/a	n/a	n/a	n/a
2014-11-17	11040712_D07	Extract	1.04554	1.26189	1.15372	no	no	n/a	n/a	n/a	n/a	n/a	n/a	n/a	n/a	n/a
2014-11-11	11040813_G11	Extract	1.09659	1.21065	1.15362	no	no	n/a	n/a	n/a	n/a	n/a	n/a	n/a	n/a	n/a
2014-11-12	11020715_E07	Extract	1.13116	1.17606	1.15361	no	no	n/a	n/a	n/a	n/a	n/a	n/a	n/a	n/a	n/a
2014-11-12	11021106_B05	Extract	1.19612	1.11109	1.15361	no	no	n/a	n/a	n/a	n/a	n/a	n/a	n/a	n/a	n/a
2014-11-17	11041105_E04	Extract	1.1164	1.19031	1.15335	no	no	n/a	n/a	n/a	n/a	n/a	n/a	n/a	n/a	n/a
2014-11-13	97110140_G08	Extract	1.16048	1.14607	1.15327	no	no	n/a	n/a	n/a	n/a	n/a	n/a	n/a	n/a	n/a
2014-12-03	97110152_C05	Extract	1.13907	1.16709	1.15308	no	no	n/a	n/a	n/a	n/a	n/a	n/a	n/a	n/a	n/a
2014-11-17	11030818_G05	Extract	1.22397	1.08218	1.15307	no	no	n/a	n/a	n/a	n/a	n/a	n/a	n/a	n/a	n/a
2014-11-13	97110140_C07	Extract	1.02576	1.28034	1.15305	no	no	n/a	n/a	n/a	n/a	n/a	n/a	n/a	n/a	n/a
2014-11-20	11060102_B11	Extract	1.18167	1.12423	1.15295	no	no	n/a	n/a	n/a	n/a	n/a	n/a	n/a	n/a	n/a
2014-12-01	11040808_E04	Extract	1.23103	1.0748	1.15292	no	no	n/a	n/a	n/a	n/a	n/a	n/a	n/a	n/a	n/a
2014-11-25	11010353_D10	Extract	1.15678	1.14898	1.15288	no	no	n/a	n/a	n/a	n/a	n/a	n/a	n/a	n/a	n/a
2014-11-12	11020502_E04	Extract	1.26154	1.04412	1.15283	no	no	n/a	n/a	n/a	n/a	n/a	n/a	n/a	n/a	n/a
2014-11-25	11010353_E02	Extract	1.16176	1.14386	1.15281	no	no	n/a	n/a	n/a	n/a	n/a	n/a	n/a	n/a	n/a
2014-12-01	11040532_E09	Extract	1.10579	1.19972	1.15275	no	no	n/a	n/a	n/a	n/a	n/a	n/a	n/a	n/a	n/a
2014-11-17	11031106_D04	Extract	1.19372	1.11166	1.15269	no	no	n/a	n/a	n/a	n/a	n/a	n/a	n/a	n/a	n/a
2014-11-13	11030106_D04	Extract	1.29926	1.00602	1.15264	no	no	n/a	n/a	n/a	n/a	n/a	n/a	n/a	n/a	n/a
2014-11-18	11031024_D03	Extract	1.25508	1.05012	1.1526	no	no	n/a	n/a	n/a	n/a	n/a	n/a	n/a	n/a	n/a
2014-11-25	11010901_B04	Extract	1.24138	1.06379	1.15259	no	no	n/a	n/a	n/a	n/a	n/a	n/a	n/a	n/a	n/a
2014-11-17	11040406_B09	Extract	1.20869	1.09624	1.15247	no	no	n/a	n/a	n/a	n/a	n/a	n/a	n/a	n/a	n/a
2014-11-19	11021015_G05	Extract	1.22146	1.08343	1.15245	no	no	n/a	n/a	n/a	n/a	n/a	n/a	n/a	n/a	n/a
2014-11-18	97010104_F05	Extract	1.12556	1.17923	1.1524	no	no	n/a	n/a	n/a	n/a	n/a	n/a	n/a	n/a	n/a
2014-11-17	11031237_B04	Extract	1.12757	1.17704	1.1523	no	no	n/a	n/a	n/a	n/a	n/a	n/a	n/a	n/a	n/a
2014-11-18	11041215_E08	Extract	1.13758	1.16701	1.1523	no	no	n/a	n/a	n/a	n/a	n/a	n/a	n/a	n/a	n/a
2014-11-17	11040406_D03	Extract	0.971047	1.33352	1.15228	no	no	n/a	n/a	n/a	n/a	n/a	n/a	n/a	n/a	n/a
2014-12-04	11000917_D06	Extract	1.11422	1.19018	1.1522	no	no	n/a	n/a	n/a	n/a	n/a	n/a	n/a	n/a	n/a
2014-11-19	96110105_D04	Extract	1.11242	1.1916	1.15201	no	no	n/a	n/a	n/a	n/a	n/a	n/a	n/a	n/a	n/a
2014-12-03	11050906_C11	Extract	1.15899	1.14497	1.15198	no	no	n/a	n/a	n/a	n/a	n/a	n/a	n/a	n/a	n/a
2014-12-01	97010108_E12	Extract	1.13218	1.17166	1.15192	no	no	n/a	n/a	n/a	n/a	n/a	n/a	n/a	n/a	n/a
2014-11-13	11030501_A04	Extract	1.18593	1.11785	1.15189	no	no	n/a	n/a	n/a	n/a	n/a	n/a	n/a	n/a	n/a
2014-11-19	11090301_C05	Extract	1.20814	1.09555	1.15184	no	no	n/a	n/a	n/a	n/a	n/a	n/a	n/a	n/a	n/a
2014-11-19	11090201_D08	Extract	1.24984	1.05383	1.15184	no	no	n/a	n/a	n/a	n/a	n/a	n/a	n/a	n/a	n/a
2014-11-25	11010341_H10	Extract	1.04986	1.25379	1.15182	no	no	n/a	n/a	n/a	n/a	n/a	n/a	n/a	n/a	n/a
2014-11-12	11030105_G11	Extract	1.17708	1.12638	1.15173	no	no	n/a	n/a	n/a	n/a	n/a	n/a	n/a	n/a	n/a
2014-11-19	11040208_D03	Extract	1.07893	1.22453	1.15173	no	no	n/a	n/a	n/a	n/a	n/a	n/a	n/a	n/a	n/a
2014-11-17	11040727_D03	Extract	1.07635	1.22705	1.1517	no	no	n/a	n/a	n/a	n/a	n/a	n/a	n/a	n/a	n/a
2014-11-24	11020415_D11	Extract	1.1517	1.15168	1.15169	no	no	n/a	n/a	n/a	n/a	n/a	n/a	n/a	n/a	n/a
2014-11-17	11041009_H09	Extract	1.16143	1.14194	1.15169	no	no	n/a	n/a	n/a	n/a	n/a	n/a	n/a	n/a	n/a
2014-11-13	97110142_G08	Extract	1.17347	1.12984	1.15166	no	no	n/a	n/a	n/a	n/a	n/a	n/a	n/a	n/a	n/a
2014-11-19	11090301_D06	Extract	1.16996	1.1328	1.15138	no	no	n/a	n/a	n/a	n/a	n/a	n/a	n/a	n/a	n/a
2014-11-19	96110105_E02	Extract	1.1737	1.12897	1.15134	no	no	n/a	n/a	n/a	n/a	n/a	n/a	n/a	n/a	n/a
2014-11-19	11100302_F09	Extract	1.19209	1.11034	1.15121	no	no	n/a	n/a	n/a	n/a	n/a	n/a	n/a	n/a	n/a
2014-11-12	11010806_C05	Extract	1.12565	1.17661	1.15113	no	no	n/a	n/a	n/a	n/a	n/a	n/a	n/a	n/a	n/a
2014-11-25	11010903_C05	Extract	1.14172	1.16035	1.15103	no	no	n/a	n/a	n/a	n/a	n/a	n/a	n/a	n/a	n/a
2014-11-18	11050303_C02	Extract	1.11979	1.18219	1.15099	no	no	n/a	n/a	n/a	n/a	n/a	n/a	n/a	n/a	n/a
2014-11-25	11010341_C02	Extract	1.12964	1.17222	1.15093	no	no	n/a	n/a	n/a	n/a	n/a	n/a	n/a	n/a	n/a
2014-12-04	11071001_B02	Extract	1.15597	1.14558	1.15078	no	no	n/a	n/a	n/a	n/a	n/a	n/a	n/a	n/a	n/a
2014-11-13	97110133_B09	Extract	1.2262	1.07528	1.15074	no	no	n/a	n/a	n/a	n/a	n/a	n/a	n/a	n/a	n/a
2014-12-03	97110159_C04	Extract	1.12785	1.17343	1.15064	no	no	n/a	n/a	n/a	n/a	n/a	n/a	n/a	n/a	n/a
2014-11-17	11040309_C04	Extract	1.03863	1.26229	1.15046	no	no	n/a	n/a	n/a	n/a	n/a	n/a	n/a	n/a	n/a
2014-11-19	11100205_B05	Extract	1.2253	1.07556	1.15043	no	no	n/a	n/a	n/a	n/a	n/a	n/a	n/a	n/a	n/a
2014-11-18	11050302_A02	Extract	1.11516	1.18542	1.15029	no	no	n/a	n/a	n/a	n/a	n/a	n/a	n/a	n/a	n/a
2014-12-01	11040806_C09	Extract	1.13536	1.16518	1.15027	no	no	n/a	n/a	n/a	n/a	n/a	n/a	n/a	n/a	n/a
2014-11-17	11030817_C02	Extract	1.15077	1.14965	1.15021	no	no	n/a	n/a	n/a	n/a	n/a	n/a	n/a	n/a	n/a
2014-11-13	11040206_D03	Extract	1.10014	1.20025	1.15019	no	no	n/a	n/a	n/a	n/a	n/a	n/a	n/a	n/a	n/a
2014-11-25	11010216_H06	Extract	1.23262	1.06766	1.15014	no	no	n/a	n/a	n/a	n/a	n/a	n/a	n/a	n/a	n/a
2014-11-17	11040817_B06	Extract	1.12641	1.17367	1.15004	no	no	n/a	n/a	n/a	n/a	n/a	n/a	n/a	n/a	n/a
2014-11-11	11040813_H05	Extract	1.09785	1.20215	1.15	no	no	n/a	n/a	n/a	n/a	n/a	n/a	n/a	n/a	n/a
2014-11-19	11100804_C05	Extract	1.20917	1.08986	1.14952	no	no	n/a	n/a	n/a	n/a	n/a	n/a	n/a	n/a	n/a
2014-11-17	11040306_C09	Extract	1.10173	1.19715	1.14944	no	no	n/a	n/a	n/a	n/a	n/a	n/a	n/a	n/a	n/a
2014-12-01	11041992_F07	Extract	1.13229	1.16657	1.14943	no	no	n/a	n/a	n/a	n/a	n/a	n/a	n/a	n/a	n/a
2014-11-13	11030407_C06	Extract	1.10785	1.19098	1.14941	no	no	n/a	n/a	n/a	n/a	n/a	n/a	n/a	n/a	n/a
2014-12-03	97110119_D06	Extract	1.05687	1.24177	1.14932	no	no	n/a	n/a	n/a	n/a	n/a	n/a	n/a	n/a	n/a
2014-11-13	11030509_D04	Extract	1.17137	1.12716	1.14926	no	no	n/a	n/a	n/a	n/a	n/a	n/a	n/a	n/a	n/a
2014-12-01	11040808_C02	Extract	1.12171	1.17651	1.14911	no	no	n/a	n/a	n/a	n/a	n/a	n/a	n/a	n/a	n/a
2014-11-17	11031109_E09	Extract	1.24885	1.04927	1.14906	no	no	n/a	n/a	n/a	n/a	n/a	n/a	n/a	n/a	n/a
2014-11-19	96120105_E05	Extract	1.18015	1.11779	1.14897	no	no	n/a	n/a	n/a	n/a	n/a	n/a	n/a	n/a	n/a
2014-11-12	11010323_F12	Extract	1.07191	1.22593	1.14892	no	no	n/a	n/a	n/a	n/a	n/a	n/a	n/a	n/a	n/a
2014-12-01	11040808_E08	Extract	1.22207	1.07578	1.14892	no	no	n/a	n/a	n/a	n/a	n/a	n/a	n/a	n/a	n/a
2014-11-13	11030122_G03	Extract	1.17708	1.12051	1.14879	no	no	n/a	n/a	n/a	n/a	n/a	n/a	n/a	n/a	n/a
2014-11-25	11010341_G08	Extract	1.14419	1.15327	1.14873	no	no	n/a	n/a	n/a	n/a	n/a	n/a	n/a	n/a	n/a
2014-11-13	98070114_F04	Extract	1.17179	1.12554	1.14866	no	no	n/a	n/a	n/a	n/a	n/a	n/a	n/a	n/a	n/a
2014-11-25	11010402_D04	Extract	1.22685	1.0704	1.14863	no	no	n/a	n/a	n/a	n/a	n/a	n/a	n/a	n/a	n/a
2014-11-17	11031240_F06	Extract	1.17469	1.12249	1.14859	no	no	n/a	n/a	n/a	n/a	n/a	n/a	n/a	n/a	n/a
2014-11-17	11031240_F07	Extract	1.11665	1.18051	1.14858	no	no	n/a	n/a	n/a	n/a	n/a	n/a	n/a	n/a	n/a
2014-11-17	11030510_C10	Extract	1.1913	1.10572	1.14851	no	no	n/a	n/a	n/a	n/a	n/a	n/a	n/a	n/a	n/a
2014-11-13	11040206_G09	Extract	1.21619	1.08043	1.14831	no	no	n/a	n/a	n/a	n/a	n/a	n/a	n/a	n/a	n/a
2014-11-25	11010353_A11	Extract	1.23461	1.06195	1.14828	no	no	n/a	n/a	n/a	n/a	n/a	n/a	n/a	n/a	n/a
2014-11-13	97120102_E05	Extract	1.25083	1.04564	1.14824	no	no	n/a	n/a	n/a	n/a	n/a	n/a	n/a	n/a	n/a
2014-11-13	97110133_G08	Extract	1.13399	1.16233	1.14816	no	no	n/a	n/a	n/a	n/a	n/a	n/a	n/a	n/a	n/a
2014-11-11	11040818_B06	Extract	1.13057	1.16565	1.14811	no	no	n/a	n/a	n/a	n/a	n/a	n/a	n/a	n/a	n/a
2014-11-19	11090501_E07	Extract	1.24477	1.0514	1.14809	no	no	n/a	n/a	n/a	n/a	n/a	n/a	n/a	n/a	n/a
2014-11-18	11041212_A09	Extract	1.09684	1.19922	1.14803	no	no	n/a	n/a	n/a	n/a	n/a	n/a	n/a	n/a	n/a
2014-11-13	97110135_F02	Extract	1.07857	1.21746	1.14802	no	no	n/a	n/a	n/a	n/a	n/a	n/a	n/a	n/a	n/a
2014-12-03	97110149_B05	Extract	1.23082	1.06498	1.1479	no	no	n/a	n/a	n/a	n/a	n/a	n/a	n/a	n/a	n/a
2014-11-17	11040712_G07	Extract	1.08078	1.21468	1.14773	no	no	n/a	n/a	n/a	n/a	n/a	n/a	n/a	n/a	n/a
2014-12-03	97110119_B10	Extract	1.13412	1.16122	1.14767	no	no	n/a	n/a	n/a	n/a	n/a	n/a	n/a	n/a	n/a
2014-11-16	11050504_B06	Extract	1.18339	1.11185	1.14762	no	no	n/a	n/a	n/a	n/a	n/a	n/a	n/a	n/a	n/a
2014-12-04	11000638_B05	Extract	1.18104	1.11401	1.14752	no	no	n/a	n/a	n/a	n/a	n/a	n/a	n/a	n/a	n/a
2014-11-16	11020903_B04	Extract	1.13237	1.16241	1.14739	no	no	n/a	n/a	n/a	n/a	n/a	n/a	n/a	n/a	n/a
2014-11-12	11010311_A05	Extract	1.12128	1.17342	1.14735	no	no	n/a	n/a	n/a	n/a	n/a	n/a	n/a	n/a	n/a
2014-11-13	11030602_B05	Extract	1.0718	1.22277	1.14729	no	no	n/a	n/a	n/a	n/a	n/a	n/a	n/a	n/a	n/a
2014-11-16	96110128_E04	Extract	1.11878	1.17566	1.14722	no	no	n/a	n/a	n/a	n/a	n/a	n/a	n/a	n/a	n/a
2014-12-02	97070108_H05	Extract	1.35548	0.938884	1.14718	no	no	n/a	n/a	n/a	n/a	n/a	n/a	n/a	n/a	n/a
2014-11-17	11030818_G11	Extract	1.24186	1.05241	1.14713	no	no	n/a	n/a	n/a	n/a	n/a	n/a	n/a	n/a	n/a
2014-12-02	97060111_C06	Extract	1.12008	1.17418	1.14713	no	no	n/a	n/a	n/a	n/a	n/a	n/a	n/a	n/a	n/a
2014-11-16	96110128_C07	Extract	1.14227	1.15185	1.14706	no	no	n/a	n/a	n/a	n/a	n/a	n/a	n/a	n/a	n/a
2014-12-01	11040806_F02	Extract	1.13286	1.16125	1.14706	no	no	n/a	n/a	n/a	n/a	n/a	n/a	n/a	n/a	n/a
2014-11-12	11001054_E06	Extract	1.16031	1.13365	1.14698	no	no	n/a	n/a	n/a	n/a	n/a	n/a	n/a	n/a	n/a
2014-12-01	11040806_D07	Extract	1.16665	1.12686	1.14676	no	no	n/a	n/a	n/a	n/a	n/a	n/a	n/a	n/a	n/a
2014-12-04	11000638_E05	Extract	1.09745	1.19584	1.14665	no	no	n/a	n/a	n/a	n/a	n/a	n/a	n/a	n/a	n/a
2014-11-17	11031106_C07	Extract	1.19326	1.09983	1.14654	no	no	n/a	n/a	n/a	n/a	n/a	n/a	n/a	n/a	n/a
2014-11-13	97110140_G11	Extract	1.17895	1.11412	1.14653	no	no	n/a	n/a	n/a	n/a	n/a	n/a	n/a	n/a	n/a
2014-11-12	11020509_D04	Extract	1.2438	1.04922	1.14651	no	no	n/a	n/a	n/a	n/a	n/a	n/a	n/a	n/a	n/a
2014-11-13	97110132_D05	Extract	1.10316	1.18975	1.14646	no	no	n/a	n/a	n/a	n/a	n/a	n/a	n/a	n/a	n/a
2014-11-18	11041010_B09	Extract	1.10511	1.18779	1.14645	no	no	n/a	n/a	n/a	n/a	n/a	n/a	n/a	n/a	n/a
2014-11-25	11010811_G04	Extract	1.11755	1.17529	1.14642	no	no	n/a	n/a	n/a	n/a	n/a	n/a	n/a	n/a	n/a
2014-11-17	11041106_A08	Extract	1.17568	1.11684	1.14626	no	no	n/a	n/a	n/a	n/a	n/a	n/a	n/a	n/a	n/a
2014-11-13	11030304_A05	Extract	1.16666	1.12579	1.14623	no	no	n/a	n/a	n/a	n/a	n/a	n/a	n/a	n/a	n/a
2014-11-17	11030814_E05	Extract	1.14213	1.15028	1.14621	no	no	n/a	n/a	n/a	n/a	n/a	n/a	n/a	n/a	n/a
2014-11-17	11040306_B02	Extract	1.12718	1.165	1.14609	no	no	n/a	n/a	n/a	n/a	n/a	n/a	n/a	n/a	n/a
2014-11-18	11031024_C10	Extract	1.09217	1.19977	1.14597	no	no	n/a	n/a	n/a	n/a	n/a	n/a	n/a	n/a	n/a
2014-11-11	11040818_A09	Extract	1.17027	1.12163	1.14595	no	no	n/a	n/a	n/a	n/a	n/a	n/a	n/a	n/a	n/a
2014-11-17	11031237_D02	Extract	1.14766	1.14423	1.14594	no	no	n/a	n/a	n/a	n/a	n/a	n/a	n/a	n/a	n/a
2014-11-25	11001218_C05	Extract	1.24098	1.05062	1.1458	no	no	n/a	n/a	n/a	n/a	n/a	n/a	n/a	n/a	n/a
2014-11-13	11030110_B04	Extract	1.31262	0.978384	1.1455	no	no	n/a	n/a	n/a	n/a	n/a	n/a	n/a	n/a	n/a
2014-11-13	97120102_B02	Extract	1.18531	1.10525	1.14528	no	no	n/a	n/a	n/a	n/a	n/a	n/a	n/a	n/a	n/a
2014-11-13	11030501_F06	Extract	1.15318	1.1373	1.14524	no	no	n/a	n/a	n/a	n/a	n/a	n/a	n/a	n/a	n/a
2014-11-19	11100903_F07	Extract	1.0979	1.19255	1.14522	no	no	n/a	n/a	n/a	n/a	n/a	n/a	n/a	n/a	n/a
2014-11-11	11070303_A02	Extract	1.17246	1.11796	1.14521	no	no	n/a	n/a	n/a	n/a	n/a	n/a	n/a	n/a	n/a
2014-11-20	11090601_G05	Extract	0.880912	1.40917	1.14504	no	no	n/a	n/a	n/a	n/a	n/a	n/a	n/a	n/a	n/a
2014-11-11	11040910_A12	Extract	1.0769	1.2126	1.14475	no	no	n/a	n/a	n/a	n/a	n/a	n/a	n/a	n/a	n/a
2014-11-17	11040712_A11	Extract	1.11161	1.17787	1.14474	no	no	n/a	n/a	n/a	n/a	n/a	n/a	n/a	n/a	n/a
2014-12-02	97060111_A02	Extract	1.23429	1.05507	1.14468	no	no	n/a	n/a	n/a	n/a	n/a	n/a	n/a	n/a	n/a
2014-11-13	97110135_G03	Extract	1.14345	1.14581	1.14463	no	no	n/a	n/a	n/a	n/a	n/a	n/a	n/a	n/a	n/a
2014-11-24	11030712_B02	Extract	1.23349	1.05564	1.14456	no	no	n/a	n/a	n/a	n/a	n/a	n/a	n/a	n/a	n/a
2014-12-04	11000917_E03	Extract	1.17983	1.10899	1.14441	no	no	n/a	n/a	n/a	n/a	n/a	n/a	n/a	n/a	n/a
2014-11-24	99120101_E02	Extract	1.17382	1.11498	1.1444	no	no	n/a	n/a	n/a	n/a	n/a	n/a	n/a	n/a	n/a
2014-11-18	11060640_B04	Extract	1.24553	1.04311	1.14432	no	no	n/a	n/a	n/a	n/a	n/a	n/a	n/a	n/a	n/a
2014-12-04	11000917_B05	Extract	1.15181	1.13665	1.14423	no	no	n/a	n/a	n/a	n/a	n/a	n/a	n/a	n/a	n/a
2014-11-18	97919114_F05	Extract	1.12433	1.16394	1.14413	no	no	n/a	n/a	n/a	n/a	n/a	n/a	n/a	n/a	n/a
2014-11-20	11060102_C06	Extract	1.0183	1.2698	1.14405	no	no	n/a	n/a	n/a	n/a	n/a	n/a	n/a	n/a	n/a
2014-11-18	11050302_C04	Extract	1.14935	1.13841	1.14388	no	no	n/a	n/a	n/a	n/a	n/a	n/a	n/a	n/a	n/a
2014-11-25	11010811_D10	Extract	1.18264	1.10491	1.14378	no	no	n/a	n/a	n/a	n/a	n/a	n/a	n/a	n/a	n/a
2014-11-16	96110106_A09	Extract	1.07919	1.20824	1.14372	no	no	n/a	n/a	n/a	n/a	n/a	n/a	n/a	n/a	n/a
2014-11-20	11010909_E08	Extract	1.14987	1.13729	1.14358	no	no	n/a	n/a	n/a	n/a	n/a	n/a	n/a	n/a	n/a
2014-11-20	11060422_C05	Extract	1.03815	1.24896	1.14356	no	no	n/a	n/a	n/a	n/a	n/a	n/a	n/a	n/a	n/a
2014-12-03	97110122_D06	Extract	1.07634	1.21071	1.14352	no	no	n/a	n/a	n/a	n/a	n/a	n/a	n/a	n/a	n/a
2014-11-12	11020342_D04	Extract	1.23266	1.05432	1.14349	no	no	n/a	n/a	n/a	n/a	n/a	n/a	n/a	n/a	n/a
2014-11-13	11030201_D04	Extract	1.2148	1.07206	1.14343	no	no	n/a	n/a	n/a	n/a	n/a	n/a	n/a	n/a	n/a
2014-11-17	99020108_D02	Extract	1.18107	1.10545	1.14326	no	no	n/a	n/a	n/a	n/a	n/a	n/a	n/a	n/a	n/a
2014-11-19	11040208_G09	Extract	1.05595	1.23042	1.14319	no	no	n/a	n/a	n/a	n/a	n/a	n/a	n/a	n/a	n/a
2014-12-02	98020103_C02	Extract	1.20192	1.08431	1.14311	no	no	n/a	n/a	n/a	n/a	n/a	n/a	n/a	n/a	n/a
2014-11-13	97110132_F09	Extract	1.08072	1.20521	1.14296	no	no	n/a	n/a	n/a	n/a	n/a	n/a	n/a	n/a	n/a
2014-12-01	11040532_A08	Extract	0.810562	1.47526	1.14291	no	no	n/a	n/a	n/a	n/a	n/a	n/a	n/a	n/a	n/a
2014-11-17	11040308_E09	Extract	1.00812	1.27769	1.1429	no	no	n/a	n/a	n/a	n/a	n/a	n/a	n/a	n/a	n/a
2014-11-25	11020610_G04	Extract	1.16325	1.12187	1.14256	no	no	n/a	n/a	n/a	n/a	n/a	n/a	n/a	n/a	n/a
2014-11-19	11100906_G02	Extract	1.24185	1.04302	1.14243	no	no	n/a	n/a	n/a	n/a	n/a	n/a	n/a	n/a	n/a
2014-11-24	11030526_B03	Extract	1.16682	1.11782	1.14232	no	no	n/a	n/a	n/a	n/a	n/a	n/a	n/a	n/a	n/a
2014-11-12	11020342_D05	Extract	0.928788	1.35551	1.14215	no	no	n/a	n/a	n/a	n/a	n/a	n/a	n/a	n/a	n/a
2014-12-03	97110149_G06	Extract	1.12688	1.1573	1.14209	no	no	n/a	n/a	n/a	n/a	n/a	n/a	n/a	n/a	n/a
2014-11-19	96120108_D05	Extract	1.21805	1.06607	1.14206	no	no	n/a	n/a	n/a	n/a	n/a	n/a	n/a	n/a	n/a
2014-11-13	97110135_B12	Extract	1.19913	1.08486	1.142	no	no	n/a	n/a	n/a	n/a	n/a	n/a	n/a	n/a	n/a
2014-11-13	11030201_G05	Extract	1.21956	1.06404	1.1418	no	no	n/a	n/a	n/a	n/a	n/a	n/a	n/a	n/a	n/a
2014-11-25	11010353_H05	Extract	1.18059	1.10291	1.14175	no	no	n/a	n/a	n/a	n/a	n/a	n/a	n/a	n/a	n/a
2014-11-13	11030317_E06	Extract	1.2061	1.07722	1.14166	no	no	n/a	n/a	n/a	n/a	n/a	n/a	n/a	n/a	n/a
2014-11-18	11040908_E09	Extract	1.17632	1.1069	1.14161	no	no	n/a	n/a	n/a	n/a	n/a	n/a	n/a	n/a	n/a
2014-12-02	11011009_B03	Extract	1.15201	1.13109	1.14155	no	no	n/a	n/a	n/a	n/a	n/a	n/a	n/a	n/a	n/a
2014-11-12	11020342_C11	Extract	1.26922	1.01352	1.14137	no	no	n/a	n/a	n/a	n/a	n/a	n/a	n/a	n/a	n/a
2014-11-25	11010901_E04	Extract	1.21788	1.06453	1.1412	no	no	n/a	n/a	n/a	n/a	n/a	n/a	n/a	n/a	n/a
2014-11-18	97010109_E04	Extract	1.17754	1.1048	1.14117	no	no	n/a	n/a	n/a	n/a	n/a	n/a	n/a	n/a	n/a
2014-11-16	11020903_E10	Extract	1.12116	1.16112	1.14114	no	no	n/a	n/a	n/a	n/a	n/a	n/a	n/a	n/a	n/a
2014-11-24	11050505_C04	Extract	1.09233	1.18992	1.14112	no	no	n/a	n/a	n/a	n/a	n/a	n/a	n/a	n/a	n/a
2014-12-03	97110149_B06	Extract	1.16247	1.11954	1.141	no	no	n/a	n/a	n/a	n/a	n/a	n/a	n/a	n/a	n/a
2014-11-19	11100806_D08	Extract	1.25675	1.02519	1.14097	no	no	n/a	n/a	n/a	n/a	n/a	n/a	n/a	n/a	n/a
2014-12-03	11000206_A02	Extract	1.10894	1.17299	1.14096	no	no	n/a	n/a	n/a	n/a	n/a	n/a	n/a	n/a	n/a
2014-11-17	11031106_F06	Extract	1.22627	1.05558	1.14093	no	no	n/a	n/a	n/a	n/a	n/a	n/a	n/a	n/a	n/a
2014-11-18	97010104_E08	Extract	1.05569	1.22616	1.14093	no	no	n/a	n/a	n/a	n/a	n/a	n/a	n/a	n/a	n/a
2014-11-18	11041214_E10	Extract	1.14156	1.13977	1.14067	no	no	n/a	n/a	n/a	n/a	n/a	n/a	n/a	n/a	n/a
2014-11-18	11040522_E05	Extract	1.17527	1.10594	1.14061	no	no	n/a	n/a	n/a	n/a	n/a	n/a	n/a	n/a	n/a
2014-11-17	11040309_D02	Extract	0.940227	1.34063	1.14043	no	no	n/a	n/a	n/a	n/a	n/a	n/a	n/a	n/a	n/a
2014-11-19	11040302_B05	Extract	1.1532	1.12763	1.14041	no	no	n/a	n/a	n/a	n/a	n/a	n/a	n/a	n/a	n/a
2014-11-18	97010111_E10	Extract	1.02702	1.25378	1.1404	no	no	n/a	n/a	n/a	n/a	n/a	n/a	n/a	n/a	n/a
2014-12-03	97110123_C05	Extract	1.11955	1.16124	1.14039	no	no	n/a	n/a	n/a	n/a	n/a	n/a	n/a	n/a	n/a
2014-11-20	11071105_B04	Extract	1.15002	1.13051	1.14026	no	no	n/a	n/a	n/a	n/a	n/a	n/a	n/a	n/a	n/a
2014-11-17	11030510_D02	Extract	1.10473	1.17563	1.14018	no	no	n/a	n/a	n/a	n/a	n/a	n/a	n/a	n/a	n/a
2014-11-25	11001218_C07	Extract	1.097	1.18332	1.14016	no	no	n/a	n/a	n/a	n/a	n/a	n/a	n/a	n/a	n/a
2014-11-12	11001054_A08	Extract	1.17188	1.10823	1.14006	no	no	n/a	n/a	n/a	n/a	n/a	n/a	n/a	n/a	n/a
2014-11-13	97110135_B02	Extract	1.02237	1.2577	1.14003	no	no	n/a	n/a	n/a	n/a	n/a	n/a	n/a	n/a	n/a
2014-11-18	11041107_A05	Extract	1.14254	1.13752	1.14003	no	no	n/a	n/a	n/a	n/a	n/a	n/a	n/a	n/a	n/a
2014-11-18	11050302_D04	Extract	1.12673	1.1532	1.13997	no	no	n/a	n/a	n/a	n/a	n/a	n/a	n/a	n/a	n/a
2014-11-13	11030613_D12	Extract	1.27371	1.00614	1.13992	no	no	n/a	n/a	n/a	n/a	n/a	n/a	n/a	n/a	n/a
2014-11-19	11040303_B03	Extract	1.10251	1.17722	1.13987	no	no	n/a	n/a	n/a	n/a	n/a	n/a	n/a	n/a	n/a
2014-11-19	11090501_B03	Extract	1.21635	1.06337	1.13986	no	no	n/a	n/a	n/a	n/a	n/a	n/a	n/a	n/a	n/a
2014-11-13	11030111_B06	Extract	1.17986	1.09984	1.13985	no	no	n/a	n/a	n/a	n/a	n/a	n/a	n/a	n/a	n/a
2014-11-17	11040308_B05	Extract	1.06044	1.21924	1.13984	no	no	n/a	n/a	n/a	n/a	n/a	n/a	n/a	n/a	n/a
2014-11-17	11040823_E05	Extract	1.22743	1.05209	1.13976	no	no	n/a	n/a	n/a	n/a	n/a	n/a	n/a	n/a	n/a
2014-11-24	11020708_C02	Extract	1.20469	1.07469	1.13969	no	no	n/a	n/a	n/a	n/a	n/a	n/a	n/a	n/a	n/a
2014-11-13	11030602_E12	Extract	1.37638	0.90294	1.13966	no	no	n/a	n/a	n/a	n/a	n/a	n/a	n/a	n/a	n/a
2014-11-17	11040823_D03	Extract	1.17869	1.10025	1.13947	no	no	n/a	n/a	n/a	n/a	n/a	n/a	n/a	n/a	n/a
2014-11-18	11030920_E05	Extract	1.30128	0.977464	1.13937	no	no	n/a	n/a	n/a	n/a	n/a	n/a	n/a	n/a	n/a
2014-11-17	11030708_A04	Extract	1.13039	1.14828	1.13934	no	no	n/a	n/a	n/a	n/a	n/a	n/a	n/a	n/a	n/a
2014-11-18	11070202_D05	Extract	1.21377	1.06477	1.13927	no	no	n/a	n/a	n/a	n/a	n/a	n/a	n/a	n/a	n/a
2014-11-13	11030501_D03	Extract	1.02516	1.25338	1.13927	no	no	n/a	n/a	n/a	n/a	n/a	n/a	n/a	n/a	n/a
2014-11-16	11020905_E07	Extract	1.10794	1.17047	1.13921	no	no	n/a	n/a	n/a	n/a	n/a	n/a	n/a	n/a	n/a
2014-11-12	11010801_C03	Extract	1.13771	1.1407	1.1392	no	no	n/a	n/a	n/a	n/a	n/a	n/a	n/a	n/a	n/a
2014-11-17	11030814_D05	Extract	1.06137	1.21697	1.13917	no	no	n/a	n/a	n/a	n/a	n/a	n/a	n/a	n/a	n/a
2014-11-19	11090501_C04	Extract	1.22614	1.05211	1.13912	no	no	n/a	n/a	n/a	n/a	n/a	n/a	n/a	n/a	n/a
2014-11-17	11031237_C07	Extract	1.15682	1.12141	1.13912	no	no	n/a	n/a	n/a	n/a	n/a	n/a	n/a	n/a	n/a
2014-11-16	11040203_B04	Extract	1.13744	1.14078	1.13911	no	no	n/a	n/a	n/a	n/a	n/a	n/a	n/a	n/a	n/a
2014-11-16	11030917_G07	Extract	1.10966	1.16853	1.1391	no	no	n/a	n/a	n/a	n/a	n/a	n/a	n/a	n/a	n/a
2014-11-13	97110140_C04	Extract	1.16323	1.11483	1.13903	no	no	n/a	n/a	n/a	n/a	n/a	n/a	n/a	n/a	n/a
2014-11-13	11030106_F06	Extract	1.2523	1.02557	1.13894	no	no	n/a	n/a	n/a	n/a	n/a	n/a	n/a	n/a	n/a
2014-11-16	11050503_A09	Extract	1.18664	1.09114	1.13889	no	no	n/a	n/a	n/a	n/a	n/a	n/a	n/a	n/a	n/a
2014-11-17	11041106_D03	Extract	1.13053	1.14684	1.13868	no	no	n/a	n/a	n/a	n/a	n/a	n/a	n/a	n/a	n/a
2014-11-19	96120105_E07	Extract	1.28264	0.994607	1.13863	no	no	n/a	n/a	n/a	n/a	n/a	n/a	n/a	n/a	n/a
2014-11-19	11100804_D09	Extract	1.14829	1.12896	1.13863	no	no	n/a	n/a	n/a	n/a	n/a	n/a	n/a	n/a	n/a
2014-11-18	97010105_D06	Extract	1.10614	1.17112	1.13863	no	no	n/a	n/a	n/a	n/a	n/a	n/a	n/a	n/a	n/a
2014-11-20	11060422_C06	Extract	1.04181	1.2354	1.13861	no	no	n/a	n/a	n/a	n/a	n/a	n/a	n/a	n/a	n/a
2014-11-24	96110118_D09	Extract	1.16919	1.10772	1.13846	no	no	n/a	n/a	n/a	n/a	n/a	n/a	n/a	n/a	n/a
2014-11-25	11001218_E05	Extract	1.20429	1.07254	1.13842	no	no	n/a	n/a	n/a	n/a	n/a	n/a	n/a	n/a	n/a
2014-11-17	11040823_B07	Extract	1.18994	1.0868	1.13837	no	no	n/a	n/a	n/a	n/a	n/a	n/a	n/a	n/a	n/a
2014-11-16	11040203_C04	Extract	1.17253	1.10403	1.13828	no	no	n/a	n/a	n/a	n/a	n/a	n/a	n/a	n/a	n/a
2014-11-12	11010709_F08	Extract	1.21727	1.05915	1.13821	no	no	n/a	n/a	n/a	n/a	n/a	n/a	n/a	n/a	n/a
2014-11-13	97110133_A06	Extract	1.16804	1.10802	1.13803	no	no	n/a	n/a	n/a	n/a	n/a	n/a	n/a	n/a	n/a
2014-11-12	11001054_C09	Extract	1.15591	1.1196	1.13775	no	no	n/a	n/a	n/a	n/a	n/a	n/a	n/a	n/a	n/a
2014-11-18	11040908_B06	Extract	1.27433	1.00112	1.13772	no	no	n/a	n/a	n/a	n/a	n/a	n/a	n/a	n/a	n/a
2014-11-19	11090501_A02	Extract	1.13068	1.14476	1.13772	no	no	n/a	n/a	n/a	n/a	n/a	n/a	n/a	n/a	n/a
2014-11-13	11030106_B05	Extract	1.18607	1.08923	1.13765	no	no	n/a	n/a	n/a	n/a	n/a	n/a	n/a	n/a	n/a
2014-12-03	97110120_B08	Extract	1.17045	1.10484	1.13765	no	no	n/a	n/a	n/a	n/a	n/a	n/a	n/a	n/a	n/a
2014-11-18	97010109_E05	Extract	1.10374	1.17134	1.13754	no	no	n/a	n/a	n/a	n/a	n/a	n/a	n/a	n/a	n/a
2014-11-18	97010120_H06	Extract	1.19905	1.07574	1.1374	no	no	n/a	n/a	n/a	n/a	n/a	n/a	n/a	n/a	n/a
2014-11-18	11040704_E12	Extract	1.17125	1.10354	1.13739	no	no	n/a	n/a	n/a	n/a	n/a	n/a	n/a	n/a	n/a
2014-12-01	97010108_E08	Extract	1.10009	1.17462	1.13735	no	no	n/a	n/a	n/a	n/a	n/a	n/a	n/a	n/a	n/a
2014-11-18	11040704_D08	Extract	1.14876	1.12585	1.13731	no	no	n/a	n/a	n/a	n/a	n/a	n/a	n/a	n/a	n/a
2014-11-13	11030509_B05	Extract	1.12241	1.15214	1.13728	no	no	n/a	n/a	n/a	n/a	n/a	n/a	n/a	n/a	n/a
2014-12-01	11040806_D11	Extract	1.20642	1.06792	1.13717	no	no	n/a	n/a	n/a	n/a	n/a	n/a	n/a	n/a	n/a
2014-11-16	11040104_D09	Extract	1.13715	1.13706	1.1371	no	no	n/a	n/a	n/a	n/a	n/a	n/a	n/a	n/a	n/a
2014-11-25	11010536_G05	Extract	1.16522	1.10887	1.13705	no	no	n/a	n/a	n/a	n/a	n/a	n/a	n/a	n/a	n/a
2014-12-03	97110122_C06	Extract	1.12146	1.15258	1.13702	no	no	n/a	n/a	n/a	n/a	n/a	n/a	n/a	n/a	n/a
2014-11-20	11060102_D05	Extract	1.04337	1.23064	1.13701	no	no	n/a	n/a	n/a	n/a	n/a	n/a	n/a	n/a	n/a
2014-11-17	11030710_E04	Extract	1.1968	1.07709	1.13694	no	no	n/a	n/a	n/a	n/a	n/a	n/a	n/a	n/a	n/a
2014-11-25	11010341_C07	Extract	1.11238	1.16137	1.13687	no	no	n/a	n/a	n/a	n/a	n/a	n/a	n/a	n/a	n/a
2014-11-19	11090304_C05	Extract	1.20349	1.07004	1.13676	no	no	n/a	n/a	n/a	n/a	n/a	n/a	n/a	n/a	n/a
2014-11-11	11040818_A05	Extract	1.13977	1.1337	1.13673	no	no	n/a	n/a	n/a	n/a	n/a	n/a	n/a	n/a	n/a
2014-11-17	11040603_E09	Extract	1.12228	1.15111	1.1367	no	no	n/a	n/a	n/a	n/a	n/a	n/a	n/a	n/a	n/a
2014-11-25	11020511_C04	Extract	1.06329	1.20984	1.13656	no	no	n/a	n/a	n/a	n/a	n/a	n/a	n/a	n/a	n/a
2014-12-01	97010108_C02	Extract	1.12284	1.15029	1.13656	no	no	n/a	n/a	n/a	n/a	n/a	n/a	n/a	n/a	n/a
2014-11-12	11010311_B04	Extract	1.02262	1.25043	1.13653	no	no	n/a	n/a	n/a	n/a	n/a	n/a	n/a	n/a	n/a
2014-12-01	11050902_E06	Extract	1.07364	1.19937	1.1365	no	no	n/a	n/a	n/a	n/a	n/a	n/a	n/a	n/a	n/a
2014-11-18	97010104_C03	Extract	1.08941	1.18356	1.13649	no	no	n/a	n/a	n/a	n/a	n/a	n/a	n/a	n/a	n/a
2014-11-13	11030509_D11	Extract	1.10143	1.17146	1.13644	no	no	n/a	n/a	n/a	n/a	n/a	n/a	n/a	n/a	n/a
2014-11-24	11050505_B03	Extract	1.07392	1.19882	1.13637	no	no	n/a	n/a	n/a	n/a	n/a	n/a	n/a	n/a	n/a
2014-11-17	11031240_B10	Extract	1.15236	1.12033	1.13635	no	no	n/a	n/a	n/a	n/a	n/a	n/a	n/a	n/a	n/a
2014-11-13	11030125_A03	Extract	1.29807	0.974617	1.13634	no	no	n/a	n/a	n/a	n/a	n/a	n/a	n/a	n/a	n/a
2014-11-11	11040812_H05	Extract	1.08483	1.18781	1.13632	no	no	n/a	n/a	n/a	n/a	n/a	n/a	n/a	n/a	n/a
2014-12-02	11010215_B11	Extract	1.13695	1.13565	1.1363	no	no	n/a	n/a	n/a	n/a	n/a	n/a	n/a	n/a	n/a
2014-11-13	97120102_C04	Extract	1.14913	1.12342	1.13628	no	no	n/a	n/a	n/a	n/a	n/a	n/a	n/a	n/a	n/a
2014-11-13	11030304_D06	Extract	1.16144	1.11111	1.13628	no	no	n/a	n/a	n/a	n/a	n/a	n/a	n/a	n/a	n/a
2014-11-24	11030526_C02	Extract	1.21973	1.05278	1.13625	no	no	n/a	n/a	n/a	n/a	n/a	n/a	n/a	n/a	n/a
2014-11-13	97110132_E08	Extract	1.13262	1.1397	1.13616	no	no	n/a	n/a	n/a	n/a	n/a	n/a	n/a	n/a	n/a
2014-11-18	97010122_B04	Extract	1.15036	1.12176	1.13606	no	no	n/a	n/a	n/a	n/a	n/a	n/a	n/a	n/a	n/a
2014-11-16	11050503_D11	Extract	1.18339	1.08865	1.13602	no	no	n/a	n/a	n/a	n/a	n/a	n/a	n/a	n/a	n/a
2014-11-18	11070204_B07	Extract	1.17958	1.09223	1.13591	no	no	n/a	n/a	n/a	n/a	n/a	n/a	n/a	n/a	n/a
2014-11-17	11040823_D08	Extract	1.23592	1.03587	1.1359	no	no	n/a	n/a	n/a	n/a	n/a	n/a	n/a	n/a	n/a
2014-11-20	11071105_C04	Extract	1.16834	1.10341	1.13588	no	no	n/a	n/a	n/a	n/a	n/a	n/a	n/a	n/a	n/a
2014-12-02	11040310_F07	Extract	1.19564	1.07608	1.13586	no	no	n/a	n/a	n/a	n/a	n/a	n/a	n/a	n/a	n/a
2014-11-17	11031237_B06	Extract	1.09878	1.1727	1.13574	no	no	n/a	n/a	n/a	n/a	n/a	n/a	n/a	n/a	n/a
2014-11-11	11040910_C08	Extract	1.0464	1.22499	1.13569	no	no	n/a	n/a	n/a	n/a	n/a	n/a	n/a	n/a	n/a
2014-11-13	11030501_D05	Extract	1.05014	1.22122	1.13568	no	no	n/a	n/a	n/a	n/a	n/a	n/a	n/a	n/a	n/a
2014-11-24	11050505_C03	Extract	1.15857	1.11257	1.13557	no	no	n/a	n/a	n/a	n/a	n/a	n/a	n/a	n/a	n/a
2014-11-12	11010329_F03	Extract	0.935336	1.33556	1.13545	no	no	n/a	n/a	n/a	n/a	n/a	n/a	n/a	n/a	n/a
2014-11-24	11030711_C08	Extract	1.21986	1.05099	1.13543	no	no	n/a	n/a	n/a	n/a	n/a	n/a	n/a	n/a	n/a
2014-11-24	11030403_F05	Extract	1.17783	1.09282	1.13533	no	no	n/a	n/a	n/a	n/a	n/a	n/a	n/a	n/a	n/a
2014-11-20	11060102_C09	Extract	1.08937	1.18118	1.13528	no	no	n/a	n/a	n/a	n/a	n/a	n/a	n/a	n/a	n/a
2014-12-03	97110131_C06	Extract	1.23682	1.03358	1.1352	no	no	n/a	n/a	n/a	n/a	n/a	n/a	n/a	n/a	n/a
2014-11-19	96120105_D10	Extract	1.2202	1.04989	1.13504	no	no	n/a	n/a	n/a	n/a	n/a	n/a	n/a	n/a	n/a
2014-11-18	97010118_D04	Extract	1.12679	1.1433	1.13504	no	no	n/a	n/a	n/a	n/a	n/a	n/a	n/a	n/a	n/a
2014-11-13	97110134_B05	Extract	1.12262	1.14743	1.13502	no	no	n/a	n/a	n/a	n/a	n/a	n/a	n/a	n/a	n/a
2014-11-13	11030509_F07	Extract	1.1162	1.15352	1.13486	no	no	n/a	n/a	n/a	n/a	n/a	n/a	n/a	n/a	n/a
2014-11-20	11060102_E11	Extract	1.14009	1.12951	1.1348	no	no	n/a	n/a	n/a	n/a	n/a	n/a	n/a	n/a	n/a
2014-11-13	11030317_E04	Extract	1.11876	1.15071	1.13474	no	no	n/a	n/a	n/a	n/a	n/a	n/a	n/a	n/a	n/a
2014-11-17	11040406_E10	Extract	1.0897	1.17977	1.13473	no	no	n/a	n/a	n/a	n/a	n/a	n/a	n/a	n/a	n/a
2014-11-20	11060422_B07	Extract	1.06193	1.20753	1.13473	no	no	n/a	n/a	n/a	n/a	n/a	n/a	n/a	n/a	n/a
2014-11-20	11090601_F06	Extract	1.01097	1.25848	1.13473	no	no	n/a	n/a	n/a	n/a	n/a	n/a	n/a	n/a	n/a
2014-11-17	99060105_B02	Extract	1.12002	1.14892	1.13447	no	no	n/a	n/a	n/a	n/a	n/a	n/a	n/a	n/a	n/a
2014-11-13	11030106_H08	Extract	1.30922	0.959691	1.13446	no	no	n/a	n/a	n/a	n/a	n/a	n/a	n/a	n/a	n/a
2014-12-03	97110120_B04	Extract	1.15456	1.11431	1.13444	no	no	n/a	n/a	n/a	n/a	n/a	n/a	n/a	n/a	n/a
2014-12-04	98070109_B05	Extract	1.25246	1.01639	1.13442	no	no	n/a	n/a	n/a	n/a	n/a	n/a	n/a	n/a	n/a
2014-11-20	11010909_D07	Extract	1.23796	1.03082	1.13439	no	no	n/a	n/a	n/a	n/a	n/a	n/a	n/a	n/a	n/a
2014-12-03	11031004_D04	Extract	1.53809	0.730664	1.13438	no	no	n/a	n/a	n/a	n/a	n/a	n/a	n/a	n/a	n/a
2014-11-25	11020511_E06	Extract	1.05046	1.21827	1.13436	no	no	n/a	n/a	n/a	n/a	n/a	n/a	n/a	n/a	n/a
2014-11-19	11040303_F05	Extract	1.05398	1.2147	1.13434	no	no	n/a	n/a	n/a	n/a	n/a	n/a	n/a	n/a	n/a
2014-11-17	11030818_G02	Extract	1.06843	1.20019	1.13431	no	no	n/a	n/a	n/a	n/a	n/a	n/a	n/a	n/a	n/a
2014-11-18	11041211_B03	Extract	1.2326	1.03594	1.13427	no	no	n/a	n/a	n/a	n/a	n/a	n/a	n/a	n/a	n/a
2014-11-24	11020908_B04	Extract	1.22177	1.04676	1.13426	no	no	n/a	n/a	n/a	n/a	n/a	n/a	n/a	n/a	n/a
2014-11-13	97110134_B08	Extract	1.09182	1.1767	1.13426	no	no	n/a	n/a	n/a	n/a	n/a	n/a	n/a	n/a	n/a
2014-11-13	97110133_E06	Extract	1.16264	1.10587	1.13425	no	no	n/a	n/a	n/a	n/a	n/a	n/a	n/a	n/a	n/a
2014-11-18	97010109_D04	Extract	1.1339	1.13437	1.13414	no	no	n/a	n/a	n/a	n/a	n/a	n/a	n/a	n/a	n/a
2014-11-12	11010218_B06	Extract	1.0931	1.17496	1.13403	no	no	n/a	n/a	n/a	n/a	n/a	n/a	n/a	n/a	n/a
2014-11-11	11040910_C02	Extract	1.13468	1.13337	1.13403	no	no	n/a	n/a	n/a	n/a	n/a	n/a	n/a	n/a	n/a
2014-12-01	11050902_E02	Extract	1.0907	1.17719	1.13394	no	no	n/a	n/a	n/a	n/a	n/a	n/a	n/a	n/a	n/a
2014-11-13	11030317_A04	Extract	1.23697	1.03077	1.13387	no	no	n/a	n/a	n/a	n/a	n/a	n/a	n/a	n/a	n/a
2014-11-17	11040604_E05	Extract	1.18663	1.08099	1.13381	no	no	n/a	n/a	n/a	n/a	n/a	n/a	n/a	n/a	n/a
2014-11-13	97110133_B06	Extract	1.10588	1.16154	1.13371	no	no	n/a	n/a	n/a	n/a	n/a	n/a	n/a	n/a	n/a
2014-11-18	11041215_C09	Extract	1.15555	1.11186	1.1337	no	no	n/a	n/a	n/a	n/a	n/a	n/a	n/a	n/a	n/a
2014-11-13	97110134_A08	Extract	1.11993	1.14716	1.13355	no	no	n/a	n/a	n/a	n/a	n/a	n/a	n/a	n/a	n/a
2014-11-11	11040910_A06	Extract	1.21793	1.04896	1.13345	no	no	n/a	n/a	n/a	n/a	n/a	n/a	n/a	n/a	n/a
2014-11-18	11041212_B11	Extract	1.1916	1.07521	1.1334	no	no	n/a	n/a	n/a	n/a	n/a	n/a	n/a	n/a	n/a
2014-11-11	11040812_G11	Extract	1.12166	1.14509	1.13337	no	no	n/a	n/a	n/a	n/a	n/a	n/a	n/a	n/a	n/a
2014-11-13	97110134_D05	Extract	1.03939	1.22734	1.13336	no	no	n/a	n/a	n/a	n/a	n/a	n/a	n/a	n/a	n/a
2014-11-13	11030309_B02	Extract	1.19905	1.06754	1.1333	no	no	n/a	n/a	n/a	n/a	n/a	n/a	n/a	n/a	n/a
2014-11-25	11010341_C08	Extract	1.16061	1.10585	1.13323	no	no	n/a	n/a	n/a	n/a	n/a	n/a	n/a	n/a	n/a
2014-11-24	11020901_D02	Extract	1.26257	1.00389	1.13323	no	no	n/a	n/a	n/a	n/a	n/a	n/a	n/a	n/a	n/a
2014-11-20	11000202_B05	Extract	1.3058	0.960453	1.13312	no	no	n/a	n/a	n/a	n/a	n/a	n/a	n/a	n/a	n/a
2014-11-18	11041010_D05	Extract	1.0778	1.18844	1.13312	no	no	n/a	n/a	n/a	n/a	n/a	n/a	n/a	n/a	n/a
2014-11-16	11040203_B03	Extract	1.15945	1.10654	1.133	no	no	n/a	n/a	n/a	n/a	n/a	n/a	n/a	n/a	n/a
2014-11-17	99070112_D03	Extract	1.22799	1.03794	1.13296	no	no	n/a	n/a	n/a	n/a	n/a	n/a	n/a	n/a	n/a
2014-11-13	97110132_G06	Extract	1.11181	1.15407	1.13294	no	no	n/a	n/a	n/a	n/a	n/a	n/a	n/a	n/a	n/a
2014-11-25	11010903_D03	Extract	1.12134	1.14443	1.13288	no	no	n/a	n/a	n/a	n/a	n/a	n/a	n/a	n/a	n/a
2014-12-02	11040812_C05	Extract	1.07947	1.18623	1.13285	no	no	n/a	n/a	n/a	n/a	n/a	n/a	n/a	n/a	n/a
2014-11-13	11030310_E04	Extract	1.06826	1.19734	1.1328	no	no	n/a	n/a	n/a	n/a	n/a	n/a	n/a	n/a	n/a
2014-12-03	97110122_C08	Extract	1.13086	1.13473	1.13279	no	no	n/a	n/a	n/a	n/a	n/a	n/a	n/a	n/a	n/a
2014-12-03	97110119_C04	Extract	1.16364	1.10166	1.13265	no	no	n/a	n/a	n/a	n/a	n/a	n/a	n/a	n/a	n/a
2014-11-13	97110134_D04	Extract	1.14291	1.12239	1.13265	no	no	n/a	n/a	n/a	n/a	n/a	n/a	n/a	n/a	n/a
2014-11-12	11010218_D10	Extract	1.12125	1.14389	1.13257	no	no	n/a	n/a	n/a	n/a	n/a	n/a	n/a	n/a	n/a
2014-11-17	11040501_E05	Extract	1.23681	1.02828	1.13255	no	no	n/a	n/a	n/a	n/a	n/a	n/a	n/a	n/a	n/a
2014-11-13	97110135_E07	Extract	1.12695	1.13811	1.13253	no	no	n/a	n/a	n/a	n/a	n/a	n/a	n/a	n/a	n/a
2014-11-18	11040522_B05	Extract	1.14621	1.11865	1.13243	no	no	n/a	n/a	n/a	n/a	n/a	n/a	n/a	n/a	n/a
2014-12-02	97070108_D06	Extract	1.06208	1.20263	1.13235	no	no	n/a	n/a	n/a	n/a	n/a	n/a	n/a	n/a	n/a
2014-11-19	11090301_E03	Extract	1.32629	0.938351	1.13232	no	no	n/a	n/a	n/a	n/a	n/a	n/a	n/a	n/a	n/a
2014-11-13	97119141_G06	Extract	1.13578	1.12866	1.13222	no	no	n/a	n/a	n/a	n/a	n/a	n/a	n/a	n/a	n/a
2014-11-17	11040823_A10	Extract	1.13069	1.13354	1.13211	no	no	n/a	n/a	n/a	n/a	n/a	n/a	n/a	n/a	n/a
2014-11-13	97110135_A08	Extract	1.12262	1.14155	1.13209	no	no	n/a	n/a	n/a	n/a	n/a	n/a	n/a	n/a	n/a
2014-12-03	97110152_C06	Extract	1.11652	1.1475	1.13201	no	no	n/a	n/a	n/a	n/a	n/a	n/a	n/a	n/a	n/a
2014-11-12	11020707_G02	Extract	1.14891	1.11509	1.132	no	no	n/a	n/a	n/a	n/a	n/a	n/a	n/a	n/a	n/a
2014-11-16	11050504_B09	Extract	1.14276	1.12112	1.13194	no	no	n/a	n/a	n/a	n/a	n/a	n/a	n/a	n/a	n/a
2014-12-02	97060110_C02	Extract	1.11686	1.14701	1.13194	no	no	n/a	n/a	n/a	n/a	n/a	n/a	n/a	n/a	n/a
2014-11-25	11000909_D06	Extract	1.17802	1.08579	1.1319	no	no	n/a	n/a	n/a	n/a	n/a	n/a	n/a	n/a	n/a
2014-11-24	99120101_E09	Extract	1.09955	1.16405	1.1318	no	no	n/a	n/a	n/a	n/a	n/a	n/a	n/a	n/a	n/a
2014-11-13	97110133_C05	Extract	1.13345	1.13012	1.13178	no	no	n/a	n/a	n/a	n/a	n/a	n/a	n/a	n/a	n/a
2014-12-01	11040808_E05	Extract	1.14133	1.1222	1.13177	no	no	n/a	n/a	n/a	n/a	n/a	n/a	n/a	n/a	n/a
2014-11-18	97010118_E04	Extract	1.08701	1.17651	1.13176	no	no	n/a	n/a	n/a	n/a	n/a	n/a	n/a	n/a	n/a
2014-11-11	11040813_A11	Extract	1.14707	1.11641	1.13174	no	no	n/a	n/a	n/a	n/a	n/a	n/a	n/a	n/a	n/a
2014-11-24	11020709_D04	Extract	1.09662	1.16676	1.13169	no	no	n/a	n/a	n/a	n/a	n/a	n/a	n/a	n/a	n/a
2014-12-02	11011101_C09	Extract	1.09697	1.16618	1.13157	no	no	n/a	n/a	n/a	n/a	n/a	n/a	n/a	n/a	n/a
2014-12-03	97110149_A09	Extract	1.16561	1.09748	1.13154	no	no	n/a	n/a	n/a	n/a	n/a	n/a	n/a	n/a	n/a
2014-11-13	11030106_D05	Extract	1.21313	1.04985	1.13149	no	no	n/a	n/a	n/a	n/a	n/a	n/a	n/a	n/a	n/a
2014-12-01	97010128_B04	Extract	1.09157	1.17125	1.13141	no	no	n/a	n/a	n/a	n/a	n/a	n/a	n/a	n/a	n/a
2014-11-17	11040712_E05	Extract	1.09977	1.1628	1.13129	no	no	n/a	n/a	n/a	n/a	n/a	n/a	n/a	n/a	n/a
2014-11-13	97110134_A03	Extract	1.15858	1.10376	1.13117	no	no	n/a	n/a	n/a	n/a	n/a	n/a	n/a	n/a	n/a
2014-11-12	11010912_C06	Extract	1.2207	1.04162	1.13116	no	no	n/a	n/a	n/a	n/a	n/a	n/a	n/a	n/a	n/a
2014-11-19	11040303_D05	Extract	1.1302	1.13174	1.13097	no	no	n/a	n/a	n/a	n/a	n/a	n/a	n/a	n/a	n/a
2014-11-13	97110140_D02	Extract	1.18795	1.07383	1.13089	no	no	n/a	n/a	n/a	n/a	n/a	n/a	n/a	n/a	n/a
2014-12-03	97110126_H02	Extract	0.969918	1.29135	1.13064	no	no	n/a	n/a	n/a	n/a	n/a	n/a	n/a	n/a	n/a
2014-11-25	11010353_D02	Extract	1.11162	1.14958	1.1306	no	no	n/a	n/a	n/a	n/a	n/a	n/a	n/a	n/a	n/a
2014-11-19	11100807_B10	Extract	1.13839	1.12274	1.13057	no	no	n/a	n/a	n/a	n/a	n/a	n/a	n/a	n/a	n/a
2014-11-25	11010353_F09	Extract	1.17145	1.08967	1.13056	no	no	n/a	n/a	n/a	n/a	n/a	n/a	n/a	n/a	n/a
2014-12-03	97110155_C05	Extract	1.24991	1.01109	1.1305	no	no	n/a	n/a	n/a	n/a	n/a	n/a	n/a	n/a	n/a
2014-11-17	11030818_A10	Extract	1.15351	1.10745	1.13048	no	no	n/a	n/a	n/a	n/a	n/a	n/a	n/a	n/a	n/a
2014-11-17	11030538_C08	Extract	1.08336	1.17759	1.13047	no	no	n/a	n/a	n/a	n/a	n/a	n/a	n/a	n/a	n/a
2014-11-13	97110140_G05	Extract	1.20116	1.05977	1.13047	no	no	n/a	n/a	n/a	n/a	n/a	n/a	n/a	n/a	n/a
2014-11-17	11040605_B06	Extract	1.10494	1.15588	1.13041	no	no	n/a	n/a	n/a	n/a	n/a	n/a	n/a	n/a	n/a
2014-11-25	11010535_E05	Extract	1.16619	1.09449	1.13034	no	no	n/a	n/a	n/a	n/a	n/a	n/a	n/a	n/a	n/a
2014-11-24	11020901_D06	Extract	1.24705	1.01355	1.1303	no	no	n/a	n/a	n/a	n/a	n/a	n/a	n/a	n/a	n/a
2014-11-17	11040605_B02	Extract	1.0379	1.22261	1.13025	no	no	n/a	n/a	n/a	n/a	n/a	n/a	n/a	n/a	n/a
2014-11-18	97010111_A04	Extract	1.1724	1.08808	1.13024	no	no	n/a	n/a	n/a	n/a	n/a	n/a	n/a	n/a	n/a
2014-11-13	98070114_C03	Extract	1.18333	1.0767	1.13002	no	no	n/a	n/a	n/a	n/a	n/a	n/a	n/a	n/a	n/a
2014-11-20	11071105_C02	Extract	1.23606	1.02392	1.12999	no	no	n/a	n/a	n/a	n/a	n/a	n/a	n/a	n/a	n/a
2014-11-17	11040604_D07	Extract	1.16509	1.09465	1.12987	no	no	n/a	n/a	n/a	n/a	n/a	n/a	n/a	n/a	n/a
2014-11-13	97110132_B09	Extract	1.17833	1.08139	1.12986	no	no	n/a	n/a	n/a	n/a	n/a	n/a	n/a	n/a	n/a
2014-11-19	11090501_D07	Extract	1.23501	1.02452	1.12977	no	no	n/a	n/a	n/a	n/a	n/a	n/a	n/a	n/a	n/a
2014-11-17	99020108_D07	Extract	1.16162	1.0979	1.12976	no	no	n/a	n/a	n/a	n/a	n/a	n/a	n/a	n/a	n/a
2014-11-19	11090204_E04	Extract	1.02648	1.23299	1.12974	no	no	n/a	n/a	n/a	n/a	n/a	n/a	n/a	n/a	n/a
2014-11-25	11001218_B06	Extract	1.23128	1.02813	1.12971	no	no	n/a	n/a	n/a	n/a	n/a	n/a	n/a	n/a	n/a
2014-11-13	11030509_F09	Extract	1.1491	1.1103	1.1297	no	no	n/a	n/a	n/a	n/a	n/a	n/a	n/a	n/a	n/a
2014-11-19	11090205_D03	Extract	1.21547	1.04393	1.1297	no	no	n/a	n/a	n/a	n/a	n/a	n/a	n/a	n/a	n/a
2014-11-16	96110110_B04	Extract	1.16872	1.09055	1.12964	no	no	n/a	n/a	n/a	n/a	n/a	n/a	n/a	n/a	n/a
2014-11-12	11010702_G05	Extract	1.13296	1.12623	1.1296	no	no	n/a	n/a	n/a	n/a	n/a	n/a	n/a	n/a	n/a
2014-11-20	11071105_E06	Extract	1.09355	1.16563	1.12959	no	no	n/a	n/a	n/a	n/a	n/a	n/a	n/a	n/a	n/a
2014-11-25	11010903_F10	Extract	1.19241	1.06672	1.12956	no	no	n/a	n/a	n/a	n/a	n/a	n/a	n/a	n/a	n/a
2014-11-24	99120101_B04	Extract	1.17965	1.07909	1.12937	no	no	n/a	n/a	n/a	n/a	n/a	n/a	n/a	n/a	n/a
2014-11-18	11041010_B06	Extract	1.11234	1.14618	1.12926	no	no	n/a	n/a	n/a	n/a	n/a	n/a	n/a	n/a	n/a
2014-11-17	11040305_D03	Extract	1.01199	1.24637	1.12918	no	no	n/a	n/a	n/a	n/a	n/a	n/a	n/a	n/a	n/a
2014-12-03	97110122_B06	Extract	1.13021	1.12812	1.12917	no	no	n/a	n/a	n/a	n/a	n/a	n/a	n/a	n/a	n/a
2014-11-13	11030602_F05	Extract	1.148	1.11016	1.12908	no	no	n/a	n/a	n/a	n/a	n/a	n/a	n/a	n/a	n/a
2014-11-19	11040209_F03	Extract	1.13158	1.12656	1.12907	no	no	n/a	n/a	n/a	n/a	n/a	n/a	n/a	n/a	n/a
2014-11-24	11030403_E06	Extract	1.15214	1.10569	1.12891	no	no	n/a	n/a	n/a	n/a	n/a	n/a	n/a	n/a	n/a
2014-11-17	11030818_E08	Extract	1.15978	1.09771	1.12875	no	no	n/a	n/a	n/a	n/a	n/a	n/a	n/a	n/a	n/a
2014-11-12	11020212_C11	Extract	1.18695	1.07052	1.12874	no	no	n/a	n/a	n/a	n/a	n/a	n/a	n/a	n/a	n/a
2014-11-13	97110135_G05	Extract	1.04777	1.20947	1.12862	no	no	n/a	n/a	n/a	n/a	n/a	n/a	n/a	n/a	n/a
2014-11-16	11020905_B08	Extract	1.16394	1.09328	1.12861	no	no	n/a	n/a	n/a	n/a	n/a	n/a	n/a	n/a	n/a
2014-12-03	97110147_C08	Extract	1.21261	1.04459	1.1286	no	no	n/a	n/a	n/a	n/a	n/a	n/a	n/a	n/a	n/a
2014-11-17	11030538_F02	Extract	1.03822	1.21894	1.12858	no	no	n/a	n/a	n/a	n/a	n/a	n/a	n/a	n/a	n/a
2014-11-17	11030818_C04	Extract	1.20395	1.05319	1.12857	no	no	n/a	n/a	n/a	n/a	n/a	n/a	n/a	n/a	n/a
2014-11-13	11030125_C09	Extract	1.16167	1.09533	1.1285	no	no	n/a	n/a	n/a	n/a	n/a	n/a	n/a	n/a	n/a
2014-11-11	11040813_H03	Extract	1.04829	1.20835	1.12832	no	no	n/a	n/a	n/a	n/a	n/a	n/a	n/a	n/a	n/a
2014-11-17	11040920_B06	Extract	1.16843	1.08819	1.12831	no	no	n/a	n/a	n/a	n/a	n/a	n/a	n/a	n/a	n/a
2014-11-25	11010341_C05	Extract	1.14121	1.11532	1.12827	no	no	n/a	n/a	n/a	n/a	n/a	n/a	n/a	n/a	n/a
2014-11-16	96120106_A10	Extract	1.18391	1.07253	1.12822	no	no	n/a	n/a	n/a	n/a	n/a	n/a	n/a	n/a	n/a
2014-12-04	98070109_E02	Extract	1.16385	1.09224	1.12804	no	no	n/a	n/a	n/a	n/a	n/a	n/a	n/a	n/a	n/a
2014-12-02	97050162_D02	Extract	1.1841	1.07176	1.12793	no	no	n/a	n/a	n/a	n/a	n/a	n/a	n/a	n/a	n/a
2014-11-13	98040119_E04	Extract	1.20618	1.04965	1.12792	no	no	n/a	n/a	n/a	n/a	n/a	n/a	n/a	n/a	n/a
2014-11-17	11030818_C11	Extract	1.23232	1.02345	1.12789	no	no	n/a	n/a	n/a	n/a	n/a	n/a	n/a	n/a	n/a
2014-11-17	11040605_C05	Extract	1.10298	1.15269	1.12784	no	no	n/a	n/a	n/a	n/a	n/a	n/a	n/a	n/a	n/a
2014-11-17	11040406_D02	Extract	1.17901	1.07644	1.12773	no	no	n/a	n/a	n/a	n/a	n/a	n/a	n/a	n/a	n/a
2014-11-24	11030403_F08	Extract	1.21346	1.04175	1.1276	no	no	n/a	n/a	n/a	n/a	n/a	n/a	n/a	n/a	n/a
2014-11-25	11000909_F05	Extract	1.14163	1.11345	1.12754	no	no	n/a	n/a	n/a	n/a	n/a	n/a	n/a	n/a	n/a
2014-12-03	11000204_E12	Extract	1.06259	1.19249	1.12754	no	no	n/a	n/a	n/a	n/a	n/a	n/a	n/a	n/a	n/a
2014-11-19	11100702_H02	Extract	1.20207	1.05298	1.12753	no	no	n/a	n/a	n/a	n/a	n/a	n/a	n/a	n/a	n/a
2014-11-19	11090301_H09	Extract	0.978534	1.27636	1.12744	no	no	n/a	n/a	n/a	n/a	n/a	n/a	n/a	n/a	n/a
2014-11-17	11040406_F08	Extract	1.11072	1.14416	1.12744	no	no	n/a	n/a	n/a	n/a	n/a	n/a	n/a	n/a	n/a
2014-11-25	11010119_F11	Extract	1.15038	1.1045	1.12744	no	no	n/a	n/a	n/a	n/a	n/a	n/a	n/a	n/a	n/a
2014-12-02	11090602_C07	Extract	1.04751	1.20727	1.12739	no	no	n/a	n/a	n/a	n/a	n/a	n/a	n/a	n/a	n/a
2014-11-13	97119141_E08	Extract	1.08837	1.16634	1.12735	no	no	n/a	n/a	n/a	n/a	n/a	n/a	n/a	n/a	n/a
2014-12-03	97110119_B12	Extract	1.10005	1.15458	1.12732	no	no	n/a	n/a	n/a	n/a	n/a	n/a	n/a	n/a	n/a
2014-12-04	11000917_D04	Extract	1.16739	1.08724	1.12731	no	no	n/a	n/a	n/a	n/a	n/a	n/a	n/a	n/a	n/a
2014-11-13	97119141_G10	Extract	1.28108	0.973515	1.1273	no	no	n/a	n/a	n/a	n/a	n/a	n/a	n/a	n/a	n/a
2014-11-17	11030510_D10	Extract	1.14657	1.10767	1.12712	no	no	n/a	n/a	n/a	n/a	n/a	n/a	n/a	n/a	n/a
2014-12-04	11000638_B06	Extract	1.06658	1.18757	1.12707	no	no	n/a	n/a	n/a	n/a	n/a	n/a	n/a	n/a	n/a
2014-12-03	97110148_B03	Extract	1.2106	1.0435	1.12705	no	no	n/a	n/a	n/a	n/a	n/a	n/a	n/a	n/a	n/a
2014-11-24	11020324_B03	Extract	1.16451	1.08955	1.12703	no	no	n/a	n/a	n/a	n/a	n/a	n/a	n/a	n/a	n/a
2014-11-17	11031237_D06	Extract	1.10696	1.14706	1.12701	no	no	n/a	n/a	n/a	n/a	n/a	n/a	n/a	n/a	n/a
2014-12-04	11000616_D02	Extract	1.06011	1.1939	1.127	no	no	n/a	n/a	n/a	n/a	n/a	n/a	n/a	n/a	n/a
2014-11-24	11020301_B04	Extract	1.14903	1.10497	1.127	no	no	n/a	n/a	n/a	n/a	n/a	n/a	n/a	n/a	n/a
2014-12-04	11000616_B02	Extract	1.08763	1.16624	1.12694	no	no	n/a	n/a	n/a	n/a	n/a	n/a	n/a	n/a	n/a
2014-11-13	97110133_B03	Extract	1.00265	1.25103	1.12684	no	no	n/a	n/a	n/a	n/a	n/a	n/a	n/a	n/a	n/a
2014-11-17	11041106_H10	Extract	1.17891	1.07471	1.12681	no	no	n/a	n/a	n/a	n/a	n/a	n/a	n/a	n/a	n/a
2014-11-18	97010109_D07	Extract	1.12554	1.12807	1.12681	no	no	n/a	n/a	n/a	n/a	n/a	n/a	n/a	n/a	n/a
2014-12-03	97110131_C11	Extract	1.13257	1.12091	1.12674	no	no	n/a	n/a	n/a	n/a	n/a	n/a	n/a	n/a	n/a
2014-11-17	99060105_E09	Extract	1.0854	1.16804	1.12672	no	no	n/a	n/a	n/a	n/a	n/a	n/a	n/a	n/a	n/a
2014-11-17	11040817_C04	Extract	1.1232	1.13022	1.12671	no	no	n/a	n/a	n/a	n/a	n/a	n/a	n/a	n/a	n/a
2014-11-17	11040817_E04	Extract	1.05417	1.19912	1.12664	no	no	n/a	n/a	n/a	n/a	n/a	n/a	n/a	n/a	n/a
2014-11-25	11020610_C08	Extract	1.16044	1.09272	1.12658	no	no	n/a	n/a	n/a	n/a	n/a	n/a	n/a	n/a	n/a
2014-11-17	11040823_D05	Extract	1.22818	1.02496	1.12657	no	no	n/a	n/a	n/a	n/a	n/a	n/a	n/a	n/a	n/a
2014-11-13	11030602_C05	Extract	1.04115	1.21174	1.12644	no	no	n/a	n/a	n/a	n/a	n/a	n/a	n/a	n/a	n/a
2014-11-19	11090302_B02	Extract	1.16974	1.08312	1.12643	no	no	n/a	n/a	n/a	n/a	n/a	n/a	n/a	n/a	n/a
2014-11-13	97110140_H07	Extract	1.16997	1.08288	1.12643	no	no	n/a	n/a	n/a	n/a	n/a	n/a	n/a	n/a	n/a
2014-12-01	11040432_G07	Extract	1.09609	1.15674	1.12642	no	no	n/a	n/a	n/a	n/a	n/a	n/a	n/a	n/a	n/a
2014-11-18	11070206_E04	Extract	1.16327	1.08955	1.12641	no	no	n/a	n/a	n/a	n/a	n/a	n/a	n/a	n/a	n/a
2014-11-11	11040812_B03	Extract	1.14391	1.10859	1.12625	no	no	n/a	n/a	n/a	n/a	n/a	n/a	n/a	n/a	n/a
2014-11-18	11050502_E08	Extract	1.14634	1.10611	1.12623	no	no	n/a	n/a	n/a	n/a	n/a	n/a	n/a	n/a	n/a
2014-11-13	97110132_H10	Extract	1.09615	1.15622	1.12618	no	no	n/a	n/a	n/a	n/a	n/a	n/a	n/a	n/a	n/a
2014-11-18	97010105_F07	Extract	1.02643	1.22591	1.12617	no	no	n/a	n/a	n/a	n/a	n/a	n/a	n/a	n/a	n/a
2014-11-13	11030201_H03	Extract	1.1088	1.14353	1.12617	no	no	n/a	n/a	n/a	n/a	n/a	n/a	n/a	n/a	n/a
2014-11-17	11031106_G07	Extract	1.11234	1.13987	1.1261	no	no	n/a	n/a	n/a	n/a	n/a	n/a	n/a	n/a	n/a
2014-11-13	97110134_C11	Extract	1.13939	1.11281	1.1261	no	no	n/a	n/a	n/a	n/a	n/a	n/a	n/a	n/a	n/a
2014-11-12	11010310_C03	Extract	1.19521	1.05664	1.12593	no	no	n/a	n/a	n/a	n/a	n/a	n/a	n/a	n/a	n/a
2014-11-18	11050302_E03	Extract	1.08013	1.17173	1.12593	no	no	n/a	n/a	n/a	n/a	n/a	n/a	n/a	n/a	n/a
2014-11-25	11010535_C07	Extract	1.16451	1.08724	1.12588	no	no	n/a	n/a	n/a	n/a	n/a	n/a	n/a	n/a	n/a
2014-11-16	11041007_G05	Extract	1.07473	1.17679	1.12576	no	no	n/a	n/a	n/a	n/a	n/a	n/a	n/a	n/a	n/a
2014-11-17	11040817_D09	Extract	1.09237	1.1591	1.12573	no	no	n/a	n/a	n/a	n/a	n/a	n/a	n/a	n/a	n/a
2014-11-17	11030817_E07	Extract	1.13666	1.11481	1.12573	no	no	n/a	n/a	n/a	n/a	n/a	n/a	n/a	n/a	n/a
2014-11-13	97120101_D02	Extract	1.17665	1.07479	1.12572	no	no	n/a	n/a	n/a	n/a	n/a	n/a	n/a	n/a	n/a
2014-11-17	11041105_E09	Extract	1.06282	1.18856	1.12569	no	no	n/a	n/a	n/a	n/a	n/a	n/a	n/a	n/a	n/a
2014-11-13	11030509_E11	Extract	1.13173	1.11954	1.12563	no	no	n/a	n/a	n/a	n/a	n/a	n/a	n/a	n/a	n/a
2014-12-03	11031004_D02	Extract	1.10486	1.14635	1.12561	no	no	n/a	n/a	n/a	n/a	n/a	n/a	n/a	n/a	n/a
2014-11-13	97110133_E10	Extract	1.10883	1.14237	1.1256	no	no	n/a	n/a	n/a	n/a	n/a	n/a	n/a	n/a	n/a
2014-11-18	11060640_D03	Extract	1.10242	1.14864	1.12553	no	no	n/a	n/a	n/a	n/a	n/a	n/a	n/a	n/a	n/a
2014-12-01	98120125_E02	Extract	1.22298	1.02795	1.12546	no	no	n/a	n/a	n/a	n/a	n/a	n/a	n/a	n/a	n/a
2014-11-12	11030105_G05	Extract	1.1069	1.14372	1.12531	no	no	n/a	n/a	n/a	n/a	n/a	n/a	n/a	n/a	n/a
2014-12-03	97110131_C07	Extract	1.19381	1.0567	1.12526	no	no	n/a	n/a	n/a	n/a	n/a	n/a	n/a	n/a	n/a
2014-11-12	11020502_E09	Extract	1.32361	0.926784	1.1252	no	no	n/a	n/a	n/a	n/a	n/a	n/a	n/a	n/a	n/a
2014-11-25	11020610_D09	Extract	1.05325	1.1971	1.12517	no	no	n/a	n/a	n/a	n/a	n/a	n/a	n/a	n/a	n/a
2014-12-03	97110155_B07	Extract	1.1415	1.10883	1.12517	no	no	n/a	n/a	n/a	n/a	n/a	n/a	n/a	n/a	n/a
2014-11-25	11001218_G05	Extract	1.16359	1.08662	1.1251	no	no	n/a	n/a	n/a	n/a	n/a	n/a	n/a	n/a	n/a
2014-11-17	11030817_E04	Extract	1.14261	1.10746	1.12504	no	no	n/a	n/a	n/a	n/a	n/a	n/a	n/a	n/a	n/a
2014-11-12	11020509_G07	Extract	1.02605	1.22395	1.125	no	no	n/a	n/a	n/a	n/a	n/a	n/a	n/a	n/a	n/a
2014-11-18	11041010_D11	Extract	1.07097	1.17892	1.12495	no	no	n/a	n/a	n/a	n/a	n/a	n/a	n/a	n/a	n/a
2014-11-17	11040308_A03	Extract	1.12506	1.12476	1.12491	no	no	n/a	n/a	n/a	n/a	n/a	n/a	n/a	n/a	n/a
2014-12-01	97010108_C06	Extract	1.21316	1.03657	1.12486	no	no	n/a	n/a	n/a	n/a	n/a	n/a	n/a	n/a	n/a
2014-11-17	11030818_D03	Extract	1.18721	1.06241	1.12481	no	no	n/a	n/a	n/a	n/a	n/a	n/a	n/a	n/a	n/a
2014-11-19	11040303_D09	Extract	1.07912	1.17045	1.12479	no	no	n/a	n/a	n/a	n/a	n/a	n/a	n/a	n/a	n/a
2014-11-13	11030608_C03	Extract	1.05885	1.19066	1.12476	no	no	n/a	n/a	n/a	n/a	n/a	n/a	n/a	n/a	n/a
2014-11-19	11100302_A02	Extract	1.30986	0.939475	1.12467	no	no	n/a	n/a	n/a	n/a	n/a	n/a	n/a	n/a	n/a
2014-11-17	11041106_A03	Extract	1.13649	1.11272	1.1246	no	no	n/a	n/a	n/a	n/a	n/a	n/a	n/a	n/a	n/a
2014-12-03	97110123_B07	Extract	1.17069	1.0785	1.12459	no	no	n/a	n/a	n/a	n/a	n/a	n/a	n/a	n/a	n/a
2014-11-19	96110116_E06	Extract	1.18091	1.06815	1.12453	no	no	n/a	n/a	n/a	n/a	n/a	n/a	n/a	n/a	n/a
2014-11-18	97010104_F08	Extract	1.04494	1.20409	1.12452	no	no	n/a	n/a	n/a	n/a	n/a	n/a	n/a	n/a	n/a
2014-11-18	97010105_E04	Extract	1.16169	1.08723	1.12446	no	no	n/a	n/a	n/a	n/a	n/a	n/a	n/a	n/a	n/a
2014-11-17	11040920_C05	Extract	1.18619	1.06245	1.12432	no	no	n/a	n/a	n/a	n/a	n/a	n/a	n/a	n/a	n/a
2014-11-13	11030201_D05	Extract	1.1567	1.09172	1.12421	no	no	n/a	n/a	n/a	n/a	n/a	n/a	n/a	n/a	n/a
2014-12-02	97050161_B09	Extract	1.03902	1.20934	1.12418	no	no	n/a	n/a	n/a	n/a	n/a	n/a	n/a	n/a	n/a
2014-11-18	11040704_B06	Extract	1.12206	1.12585	1.12395	no	no	n/a	n/a	n/a	n/a	n/a	n/a	n/a	n/a	n/a
2014-11-19	96120113_E08	Extract	1.14218	1.10561	1.1239	no	no	n/a	n/a	n/a	n/a	n/a	n/a	n/a	n/a	n/a
2014-12-01	97010123_C03	Extract	1.14	1.10762	1.12381	no	no	n/a	n/a	n/a	n/a	n/a	n/a	n/a	n/a	n/a
2014-11-20	11060422_E05	Extract	1.08596	1.16162	1.12379	no	no	n/a	n/a	n/a	n/a	n/a	n/a	n/a	n/a	n/a
2014-11-19	11090301_E08	Extract	1.14555	1.10199	1.12377	no	no	n/a	n/a	n/a	n/a	n/a	n/a	n/a	n/a	n/a
2014-12-03	97110120_C05	Extract	1.11755	1.12955	1.12355	no	no	n/a	n/a	n/a	n/a	n/a	n/a	n/a	n/a	n/a
2014-11-13	11030309_F02	Extract	1.09825	1.14882	1.12354	no	no	n/a	n/a	n/a	n/a	n/a	n/a	n/a	n/a	n/a
2014-12-01	11040806_G06	Extract	1.04472	1.20231	1.12351	no	no	n/a	n/a	n/a	n/a	n/a	n/a	n/a	n/a	n/a
2014-11-17	11030818_B06	Extract	1.17209	1.0748	1.12344	no	no	n/a	n/a	n/a	n/a	n/a	n/a	n/a	n/a	n/a
2014-11-13	98070114_G08	Extract	1.13893	1.10779	1.12336	no	no	n/a	n/a	n/a	n/a	n/a	n/a	n/a	n/a	n/a
2014-11-19	11090206_E06	Extract	1.13897	1.10773	1.12335	no	no	n/a	n/a	n/a	n/a	n/a	n/a	n/a	n/a	n/a
2014-11-13	97110140_E02	Extract	1.10558	1.14104	1.12331	no	no	n/a	n/a	n/a	n/a	n/a	n/a	n/a	n/a	n/a
2014-11-13	97110135_A05	Extract	1.20617	1.04039	1.12328	no	no	n/a	n/a	n/a	n/a	n/a	n/a	n/a	n/a	n/a
2014-11-12	11011023_H02	Extract	1.07461	1.17192	1.12327	no	no	n/a	n/a	n/a	n/a	n/a	n/a	n/a	n/a	n/a
2014-11-17	11040309_B02	Extract	1.09816	1.14824	1.1232	no	no	n/a	n/a	n/a	n/a	n/a	n/a	n/a	n/a	n/a
2014-12-02	11010118_C02	Extract	1.15385	1.09231	1.12308	no	no	n/a	n/a	n/a	n/a	n/a	n/a	n/a	n/a	n/a
2014-11-18	11041212_C06	Extract	1.09807	1.14808	1.12308	no	no	n/a	n/a	n/a	n/a	n/a	n/a	n/a	n/a	n/a
2014-11-20	11060102_F06	Extract	1.06297	1.18295	1.12296	no	no	n/a	n/a	n/a	n/a	n/a	n/a	n/a	n/a	n/a
2014-11-13	97110132_G09	Extract	1.10829	1.13729	1.12279	no	no	n/a	n/a	n/a	n/a	n/a	n/a	n/a	n/a	n/a
2014-12-01	97010133_F12	Extract	1.153	1.09247	1.12274	no	no	n/a	n/a	n/a	n/a	n/a	n/a	n/a	n/a	n/a
2014-11-19	11040209_G08	Extract	1.07481	1.17063	1.12272	no	no	n/a	n/a	n/a	n/a	n/a	n/a	n/a	n/a	n/a
2014-11-13	98070114_E09	Extract	1.1973	1.04795	1.12263	no	no	n/a	n/a	n/a	n/a	n/a	n/a	n/a	n/a	n/a
2014-11-19	11040303_C04	Extract	1.07973	1.16545	1.12259	no	no	n/a	n/a	n/a	n/a	n/a	n/a	n/a	n/a	n/a
2014-11-20	11090601_H04	Extract	1.05489	1.19023	1.12256	no	no	n/a	n/a	n/a	n/a	n/a	n/a	n/a	n/a	n/a
2014-11-13	97110133_G02	Extract	1.09182	1.15328	1.12255	no	no	n/a	n/a	n/a	n/a	n/a	n/a	n/a	n/a	n/a
2014-11-17	11040306_E04	Extract	0.989576	1.25531	1.12245	no	no	n/a	n/a	n/a	n/a	n/a	n/a	n/a	n/a	n/a
2014-11-18	97010105_D05	Extract	1.09987	1.14502	1.12244	no	no	n/a	n/a	n/a	n/a	n/a	n/a	n/a	n/a	n/a
2014-11-19	96120105_F04	Extract	1.11697	1.1279	1.12244	no	no	n/a	n/a	n/a	n/a	n/a	n/a	n/a	n/a	n/a
2014-11-12	11010709_H10	Extract	1.18007	1.06472	1.1224	no	no	n/a	n/a	n/a	n/a	n/a	n/a	n/a	n/a	n/a
2014-11-13	97110132_C03	Extract	1.08045	1.16421	1.12233	no	no	n/a	n/a	n/a	n/a	n/a	n/a	n/a	n/a	n/a
2014-11-19	11090301_F07	Extract	1.19349	1.05117	1.12233	no	no	n/a	n/a	n/a	n/a	n/a	n/a	n/a	n/a	n/a
2014-11-17	11040501_C05	Extract	1.07448	1.17014	1.12231	no	no	n/a	n/a	n/a	n/a	n/a	n/a	n/a	n/a	n/a
2014-11-13	97110140_H09	Extract	1.0971	1.14749	1.12229	no	no	n/a	n/a	n/a	n/a	n/a	n/a	n/a	n/a	n/a
2014-11-13	11030125_H04	Extract	1.17948	1.06487	1.12217	no	no	n/a	n/a	n/a	n/a	n/a	n/a	n/a	n/a	n/a
2014-11-13	98040119_E03	Extract	1.2042	1.04015	1.12217	no	no	n/a	n/a	n/a	n/a	n/a	n/a	n/a	n/a	n/a
2014-11-13	97110134_B02	Extract	1.06857	1.17564	1.12211	no	no	n/a	n/a	n/a	n/a	n/a	n/a	n/a	n/a	n/a
2014-12-02	11010118_G06	Extract	1.08361	1.16047	1.12204	no	no	n/a	n/a	n/a	n/a	n/a	n/a	n/a	n/a	n/a
2014-12-01	11040806_E04	Extract	1.13711	1.10697	1.12204	no	no	n/a	n/a	n/a	n/a	n/a	n/a	n/a	n/a	n/a
2014-12-04	11010110_D05	Extract	1.05628	1.18778	1.12203	no	no	n/a	n/a	n/a	n/a	n/a	n/a	n/a	n/a	n/a
2014-11-19	11040303_C10	Extract	1.07304	1.17098	1.12201	no	no	n/a	n/a	n/a	n/a	n/a	n/a	n/a	n/a	n/a
2014-11-13	11030122_C09	Extract	1.18267	1.06129	1.12198	no	no	n/a	n/a	n/a	n/a	n/a	n/a	n/a	n/a	n/a
2014-11-17	11031106_D06	Extract	1.48395	0.759561	1.12175	no	no	n/a	n/a	n/a	n/a	n/a	n/a	n/a	n/a	n/a
2014-11-17	11040604_D11	Extract	1.15956	1.08392	1.12174	no	no	n/a	n/a	n/a	n/a	n/a	n/a	n/a	n/a	n/a
2014-11-18	97010109_C04	Extract	0.999561	1.24355	1.12156	no	no	n/a	n/a	n/a	n/a	n/a	n/a	n/a	n/a	n/a
2014-11-13	97119141_D07	Extract	1.24637	0.996629	1.1215	no	no	n/a	n/a	n/a	n/a	n/a	n/a	n/a	n/a	n/a
2014-11-17	99070112_A03	Extract	1.40086	0.84213	1.1215	no	no	n/a	n/a	n/a	n/a	n/a	n/a	n/a	n/a	n/a
2014-11-17	11031240_B04	Extract	1.10524	1.13772	1.12148	no	no	n/a	n/a	n/a	n/a	n/a	n/a	n/a	n/a	n/a
2014-11-17	11040920_B02	Extract	1.19893	1.04399	1.12146	no	no	n/a	n/a	n/a	n/a	n/a	n/a	n/a	n/a	n/a
2014-11-13	97110132_A02	Extract	1.05019	1.19269	1.12144	no	no	n/a	n/a	n/a	n/a	n/a	n/a	n/a	n/a	n/a
2014-11-19	11090302_F05	Extract	1.21569	1.02683	1.12126	no	no	n/a	n/a	n/a	n/a	n/a	n/a	n/a	n/a	n/a
2014-11-13	11030304_A10	Extract	1.36241	0.879984	1.1212	no	no	n/a	n/a	n/a	n/a	n/a	n/a	n/a	n/a	n/a
2014-12-03	97110120_E08	Extract	1.0705	1.17186	1.12118	no	no	n/a	n/a	n/a	n/a	n/a	n/a	n/a	n/a	n/a
2014-11-13	11030501_E05	Extract	1.15528	1.08704	1.12116	no	no	n/a	n/a	n/a	n/a	n/a	n/a	n/a	n/a	n/a
2014-12-01	11050902_E12	Extract	1.13429	1.10799	1.12114	no	no	n/a	n/a	n/a	n/a	n/a	n/a	n/a	n/a	n/a
2014-12-03	11000201_D02	Extract	1.17062	1.0716	1.12111	no	no	n/a	n/a	n/a	n/a	n/a	n/a	n/a	n/a	n/a
2014-11-17	11040712_B06	Extract	1.09928	1.1428	1.12104	no	no	n/a	n/a	n/a	n/a	n/a	n/a	n/a	n/a	n/a
2014-11-12	11010608_F07	Extract	1.17355	1.06836	1.12095	no	no	n/a	n/a	n/a	n/a	n/a	n/a	n/a	n/a	n/a
2014-11-13	97110135_A02	Extract	1.12614	1.11575	1.12094	no	no	n/a	n/a	n/a	n/a	n/a	n/a	n/a	n/a	n/a
2014-11-24	11020708_D03	Extract	1.19333	1.04843	1.12088	no	no	n/a	n/a	n/a	n/a	n/a	n/a	n/a	n/a	n/a
2014-11-17	11040501_C06	Extract	1.18504	1.05665	1.12084	no	no	n/a	n/a	n/a	n/a	n/a	n/a	n/a	n/a	n/a
2014-12-03	11041004_H04	Extract	1.28939	0.952169	1.12078	no	no	n/a	n/a	n/a	n/a	n/a	n/a	n/a	n/a	n/a
2014-11-25	11010353_C03	Extract	1.16619	1.07519	1.12069	no	no	n/a	n/a	n/a	n/a	n/a	n/a	n/a	n/a	n/a
2014-11-24	11030526_C11	Extract	1.12926	1.11193	1.1206	no	no	n/a	n/a	n/a	n/a	n/a	n/a	n/a	n/a	n/a
2014-11-18	97010104_C04	Extract	1.06196	1.17923	1.12059	no	no	n/a	n/a	n/a	n/a	n/a	n/a	n/a	n/a	n/a
2014-12-02	97050161_E06	Extract	1.21202	1.02916	1.12059	no	no	n/a	n/a	n/a	n/a	n/a	n/a	n/a	n/a	n/a
[truncated: 43,163 more rows]
